# Supplementary material for: Identification of Key Modules and Hub Genes of Annulus Fibrosus in Intervertebral Disc Degeneration
Source: Front Genet. 2021 Jan 27;11:596174. doi: 10.3389/fgene.2020.596174 (PMC7875098; doi:10.3389/fgene.2020.596174)
Supplement: Supplementary file 1 [file Table_1.XLSX]

## Sheet: 引物信息
gene	primer label	primer sequence	primer length	product TM(℃)	product length（bp）
human DSE	M0674f	5' GGT TTT GCC ACT GCT TAT GAC 3'	21	81.4	156
	M0674r	5' CCC CAT CCT CTC CTG TAT GA 3'	20
human IL17RD	M0675f	5' GTC CAG TGT TTC GCC TAC TT 3'	20	85.1	115
	M0675r	5' CAT TCT CTC TGC CCT TCT CTA 3'	21
human DUSP18	M0676f	5' GCA GAT AAC CAA AAG CCT GTA 3'	21	82.4	128
	M0676r	5' TTC ACT ACC TCC ACT GAG ACA T 3'	22
human ROBO3	M0677f	5' GCA GTC CTC CGT GAT GAT TT 3	20	89.9	101
	M0677r	5' TTC CTT CCT CTT CCT TGA GTC TT 3'	23
human BANK1	M0678f	5' GAA GAC ATA CGG GCA GAG TG 3'	20	84.1	127
	M0678r	5' CAC CAG GAA TGA ACA CAT ACA A 3'	22
human MRC2	M0679f	5' GCT ACT GGC TGG GAG AAG AC 3'	20	87.6	115
	M0679r	5' AGT TGT AGA TGA GGC TGC TGA C 3'	22
human LGALSL	M0680f	5' GGA GAG GGG TGA AGA ACA GT 3'	20	82.8	127
	M0680r	5' GAA TGC GAT GGT AAA AAT CAA A 3'	22
human TFP1	M0681f	5' GTC AGG CAA CAG GTT TAC A 3'	19	78.9	102
	M0681r	5' TCC AGT CTT TAC CAC ATC AAT 3'	21
human GAP43	M0682f	5' AAG TTT TTG GTA ATG ATG ATT C 3'	22	81.7	165
	M0682r	5' ATA TTT TGG ACT CCT CAG ATG 3'	21
human HYAL3	M0683f	5' TTC TCT GTG CTG TGG AAT GTA 3'	21	85.7	147
	M0683r	5' GCC GAG TTG GTT CTT GTA G 3'	19
human b-actin	M0009f	5' AAG GTG ACA GCA GTC GGT T 3'	19	84.3	195
	M0009r	5' TGT GTG GAC TTG GGA GAG G 3'	19
