# Supplementary material for: Identification of Key Modules and Hub Genes of Annulus Fibrosus in Intervertebral Disc Degeneration
Source: Front Genet. 2021 Jan 27;11:596174. doi: 10.3389/fgene.2020.596174 (PMC7875098; doi:10.3389/fgene.2020.596174)
Supplement: Supplementary file 2 [file Table_2.CSV]

sampleid	thompsongrade	donorid
GSM1725800	1	6
GSM1725810	1	11
GSM1725814	1	81
GSM1725823	1	147
GSM1725813	1.5	70
GSM1725827	1.5	246
GSM1725802	2	6
GSM1725806	2	8
GSM1725780	3	1
GSM1725784	3	2
GSM1725796	3	5
GSM1725817	3	100
GSM1725821	3	136
GSM1725825	3	172
GSM1725782	4	1
GSM1725786	4	2
GSM1725788	4	3
GSM1725792	4	4
GSM1725798	4	5
GSM1725819	4	106
GSM1725790	5	3
GSM1725794	5	4
GSM1725804	5	7
GSM1725808	5	9
