# Supplementary material for: Identification of Key Modules and Hub Genes of Annulus Fibrosus in Intervertebral Disc Degeneration
Source: Front Genet. 2021 Jan 27;11:596174. doi: 10.3389/fgene.2020.596174 (PMC7875098; doi:10.3389/fgene.2020.596174)
Supplement: Supplementary file 3 [file Table_3.XLSX]

## Sheet: Sheet1
Sample ID	RENJI ID	Gender	Age (y)	Level	Pfirrmann grade
IDD1	2360824	F	49	L45	4
IDD2	2361776	F	37	L5S1	5
IDD3	2362310	M	60	L45	5
IDD4	2362632	F	61	L45	4
IDD5	2365581	M	33	L34	3
CRL1	238704	F	16	T12L1	1
CRL2	2364518	M	19	L23	1
CRL3	2369416	F	25	L12	1
CRL4	2373621	F	48	T12L1	2
CRL5	2378076	M	51	L12	2
