# Supplementary material for: Identification of Key Modules and Hub Genes of Annulus Fibrosus in Intervertebral Disc Degeneration
Source: Front Genet. 2021 Jan 27;11:596174. doi: 10.3389/fgene.2020.596174 (PMC7875098; doi:10.3389/fgene.2020.596174)
Supplement: Supplementary file 4 [file Table_4.XLSX]

## Sheet: Sheet1
Ingenuity Canonical Pathways	-log(p-value)	zScore	Ratio	Molecules
Aryl Hydrocarbon Receptor Signaling	6.39	#NUM!	0.135	HSPB3,TRIP11,NFIC,GSTM5,NQO2,POLA1,CDK6,RBL1,RARG,NR2F1,CTSD,CCND3,NFIA,NEDD8,ALDH3B1,DHFR,GSTO2,TNF
Sumoylation Pathway	5.89	1.94145	0.157	MAP2K4,DAXX,RFC4,HDAC1,RANGAP1,GDI2,RFC2,MAPK9,RPA1,SENP2,RFC1,RFC5,NR3C1,XIAP
TNFR2 Signaling	4.56	-1	0.25	MAP2K4,MAP3K14,LTA,TNFAIP3,TNFRSF1B,TNF,XIAP
Mismatch Repair in Eukaryotes	4.05	#NUM!	0.333	RFC4,RFC2,RPA1,RFC1,RFC5
Induction of Apoptosis by HIV1	4.01	0.333333	0.158	MAP2K4,DAXX,MAP3K14,MAPK9,IKBKAP,SLC25A10,TNFRSF1B,TNF,XIAP
Cardiac Hypertrophy Signaling	3.26	-0.5	0.0796	GNG4,MAP2K4,MAP3K14,PIK3R1,CHP1,MAPK9,ATF6,GNA14,EIF2B2,PLCZ1,GNAI3,GNAT1,MEF2D,SOS1,MRAS,MAP2K3,MAP3K8,PLCD4
Hereditary Breast Cancer Signaling	3.26	#NUM!	0.0963	RFC4,PIK3R1,HDAC1,RFC2,CDK6,MRAS,RPA1,RFC1,RFC5,HLTF,CDK1,CCNB1,PTEN
NAD Salvage Pathway II	3.19	#NUM!	0.227	ACP2,ACP6,NMNAT1,NT5C2,ACPP
Role of BRCA1 in DNA Damage Response	3.05	#NUM!	0.118	RFC4,ATF1,RFC2,RPA1,RFC1,RFC5,RBL1,STAT1,HLTF
CD40 Signaling	3.01	0.333333	0.117	MAP2K4,MAP3K14,ATF1,PIK3R1,LTA,MAPK9,TNFAIP3,MAP2K3,IKBKAP
Pyridoxal 5'-phosphate Salvage Pathway	2.92	#NUM!	0.125	MAP2K4,ARAF,PRPF4B,CDK6,MAPK9,MAP2K3,MAP3K8,CDK1
D-myo-inositol-5-phosphate Metabolism	2.83	#NUM!	0.0867	WBP11,MTMR6,PLPP6,PLCZ1,ACP6,DUSP27,PP2D1,PPP4C,PLCD4,DUSP2,NUDT15,CDC25A,PTEN
Role of CHK Proteins in Cell Cycle Checkpoint Control	2.81	#NUM!	0.135	RFC4,RFC2,RPA1,RFC1,RFC5,CDK1,CDC25A
tRNA Charging	2.78	#NUM!	0.154	WARS,PARS2,IARS2,DARS,LARS2,FARSA
Apoptosis Signaling	2.7	0	0.106	MAP2K4,MAP3K14,MRAS,SPTAN1,TNFRSF1B,TNF,XIAP,CDK1,PARP1
Death Receptor Signaling	2.67	-1.66667	0.105	HSPB3,MAP2K4,DAXX,MAP3K14,SPTAN1,TNFRSF1B,TNF,XIAP,PARP1
14-3-3-mediated Signaling	2.56	#NUM!	0.0887	MAP2K4,PLCZ1,YWHAE,TUBB4B,PIK3R1,MAPT,MRAS,MAPK9,PLCD4,TNF,PRKD1
IL-6 Signaling	2.53	-0.301511	0.088	HSPB3,MAP2K4,MAP3K14,CYP19A1,PIK3R1,SOS1,MRAS,MAPK9,MAP2K3,TNFRSF1B,TNF
IL-1 Signaling	2.53	-0.377964	0.1	GNG4,MAP2K4,MAP3K14,GNAI3,GNAT1,MRAS,MAPK9,MAP2K3,GNA14
EIF2 Signaling	2.53	1.26491	0.0746	RPS7,RPL14,WARS,RPL13,RPS27,PIK3R1,SOS1,MRAS,EIF3I,HSPA5,EIF4G1,EIF2B2,XIAP,EIF2A,RPSA
p38 MAPK Signaling	2.51	-0.333333	0.0926	HSPB3,MAP2K4,DAXX,ATF1,MEF2D,MAPT,MAP2K3,STAT1,TNFRSF1B,TNF
3-phosphoinositide Degradation	2.46	#NUM!	0.0822	WBP11,MTMR6,PLPP6,INPP4A,ACP6,DUSP27,PP2D1,PPP4C,DUSP2,NUDT15,CDC25A,PTEN
Calcium Transport I	2.44	#NUM!	0.3	ATP2C1,ATP2C2,ATP2B4
Role of NFAT in Cardiac Hypertrophy	2.41	0.57735	0.0749	MAP2K4,GNG4,PIK3R1,CHP1,HDAC1,MAPK9,PLCZ1,GNAI3,MEF2D,SOS1,MRAS,MAP2K3,PLCD4,PRKD1
D-myo-inositol (1,4,5,6)-Tetrakisphosphate Biosynthesis	2.35	#NUM!	0.0833	WBP11,MTMR6,PLPP6,ACP6,DUSP27,PP2D1,PPP4C,DUSP2,NUDT15,CDC25A,PTEN
D-myo-inositol (3,4,5,6)-tetrakisphosphate Biosynthesis	2.35	#NUM!	0.0833	WBP11,MTMR6,PLPP6,ACP6,DUSP27,PP2D1,PPP4C,DUSP2,NUDT15,CDC25A,PTEN
Ephrin Receptor Signaling	2.33	-1	0.076	GNG4,MAP3K14,ARPC5L,GNA14,NCK1,PDGFB,GNAI3,GNAT1,SOS1,MRAS,EPHB3,ARPC3,ARPC4
Role of Macrophages, Fibroblasts and Endothelial Cells in Rheumatoid Arthritis	2.31	#NUM!	0.064	MAP2K4,MAP3K14,FZD3,PIK3R1,CHP1,MAPK9,TCF3,PDGFB,IL16,PLCZ1,LTA,MRAS,NFATC2,MAP2K3,TNFRSF1B,PLCD4,TNF,PRKD1,WNT11
NAD Phosphorylation and Dephosphorylation	2.31	#NUM!	0.273	ACP2,ACP6,ACPP
Rac Signaling	2.31	-0.632456	0.087	MAP2K4,MCF2L,IQGAP2,ARPC5L,PIK3R1,MRAS,ARPC3,ARPC4,PLD1,CDK5R1
PAK Signaling	2.31	0.333333	0.0928	MAP2K4,PIK3R1,SOS1,MRAS,EPHB3,MAPK9,NCK1,TNF,PDGFB
B Cell Receptor Signaling	2.27	0	0.0747	MAP2K4,MAP3K14,PIK3R1,MAPK9,BCL6,TCF3,PTEN,PAG1,SOS1,MRAS,NFATC2,MAP3K8,MAP2K3
Epithelial Adherens Junction Signaling	2.25	#NUM!	0.0809	DLL1,NOTCH4,TUBB4B,ARPC5L,MRAS,ARPC3,MYH7,MYH11,TCF3,ARPC4,PTEN
Type I Diabetes Mellitus Signaling	2.25	0	0.0909	MAP2K4,MAP3K14,GAD1,LTA,MAPK9,MAP2K3,STAT1,TNFRSF1B,TNF
Actin Nucleation by ARP-WASP Complex	2.23	-0.447214	0.12	ARPC5L,SOS1,MRAS,ARPC3,NCK1,ARPC4
Activation of IRF by Cytosolic Pattern Recognition Receptors	2.23	1.63299	0.12	MAP2K4,LTA,MAPK9,IKBKAP,STAT1,TNF
fMLP Signaling in Neutrophils	2.23	0.333333	0.0847	GNG4,GNAI3,ARPC5L,PIK3R1,CHP1,MRAS,NFATC2,ARPC3,PRKD1,ARPC4
Melatonin Signaling	2.22	0	0.106	MAP2K4,PLCZ1,GNAI3,ARAF,MAP2K3,PLCD4,PRKD1
dTMP De Novo Biosynthesis	2.2	#NUM!	0.5	SHMT1,DHFR
LPS-stimulated MAPK Signaling	2.15	0	0.0941	MAP2K4,MAP3K14,ATF1,PIK3R1,MRAS,MAPK9,MAP2K3,PRKD1
CD27 Signaling in Lymphocytes	2.14	0	0.115	MAP2K4,MAP3K14,MAPK9,MAP2K3,MAP3K8,IKBKAP
NAD biosynthesis II (from tryptophan)	2.09	#NUM!	0.231	TDO2,NMNAT1,KYNU
B Cell Activating Factor Signaling	2.05	1.34164	0.128	MAP2K4,MAP3K14,NFATC2,MAPK9,IKBKAP
GNRH Signaling	2.04	-0.632456	0.0794	MAP2K4,MAP3K14,GNAI3,SOS1,MRAS,MAPK9,MAP2K3,MAP3K8,GNA14,PRKD1
Axonal Guidance Signaling	2.03	#NUM!	0.0558	GNG4,FZD3,ARPC5L,TUBB4B,PIK3R1,CHP1,GNA14,NCK1,SLIT2,PDGFB,PLCZ1,GNAI3,GNAT1,SOS1,DCC,MRAS,EPHB3,NFATC2,ARPC3,ARHGEF11,PLCD4,PRKD1,WNT11,ARPC4
Huntington's Disease Signaling	2.02	0	0.0655	MAP2K4,GNG4,PIK3R1,PACSIN1,HDAC1,MAPK9,GNA14,HSPA5,CDK5R1,CTSD,ATP5B,SOS1,STX16,GOSR2,PRKD1
DNA Double-Strand Break Repair by Non-Homologous End Joining	2	#NUM!	0.214	XRCC6,XRCC5,PARP1
Acute Myeloid Leukemia Signaling	2	0	0.0889	RUNX1,MAP2K4,ARAF,PIK3R1,SOS1,MRAS,MAP2K3,TCF3
Ceramide Signaling	2	-1.41421	0.0889	S1PR3,MAP2K4,CTSD,PIK3R1,MRAS,CERK,TNFRSF1B,TNF
Salvage Pathways of Pyrimidine Ribonucleotides	2	#NUM!	0.0889	MAP2K4,ARAF,PRPF4B,CDK6,MAPK9,MAP2K3,MAP3K8,CDK1
Folate Polyglutamylation	1.99	#NUM!	0.4	SHMT1,MTHFD1
p70S6K Signaling	1.99	0.333333	0.0781	PLCZ1,GNAI3,YWHAE,PIK3R1,MAPT,SOS1,MRAS,PLCD4,PRKD1,PLD1
Fcγ Receptor-mediated Phagocytosis in Macrophages and Monocytes	1.97	-0.707107	0.0879	ARPC5L,PIK3R1,ARPC3,NCK1,PRKD1,ARPC4,PLD1,PTEN
Role of NFAT in Regulation of the Immune Response	1.95	0.632456	0.0706	GNG4,GNAI3,GNAT1,CSNK1G1,MEF2D,PIK3R1,CHP1,SOS1,MRAS,NFATC2,IKBKAP,GNA14
UVC-Induced MAPK Signaling	1.92	1.34164	0.119	MAP2K4,ARAF,MRAS,MAPK9,PRKD1
Cyclins and Cell Cycle Regulation	1.92	-0.447214	0.0933	CCND3,HDAC1,CDK6,SKP1,CDK1,CCNB1,CDC25A
HGF Signaling	1.87	0.707107	0.0789	MAP2K4,MAP3K14,ETS2,PIK3R1,SOS1,MRAS,MAPK9,MAP3K8,PRKD1
Glioblastoma Multiforme Signaling	1.85	0.333333	0.071	PLCZ1,FZD3,PIK3R1,SOS1,CDK6,MRAS,TCF3,PLCD4,WNT11,PDGFB,PTEN
Cholecystokinin/Gastrin-mediated Signaling	1.84	0	0.0833	MAP2K4,MEF2D,SOS1,MRAS,MAPK9,MAP2K3,TNF,PRKD1
Superpathway of Inositol Phosphate Compounds	1.83	#NUM!	0.0639	WBP11,PIK3R1,DUSP27,PP2D1,PPP4C,DUSP2,NUDT15,PTEN,PLCZ1,PLPP6,MTMR6,ACP6,PLCD4,CDC25A
Antioxidant Action of Vitamin C	1.82	0	0.0825	MAP2K4,PLCZ1,MAPK9,GSTO2,PLCD4,TNF,TXNRD1,PLD1
ErbB Signaling	1.82	#NUM!	0.0825	MAP2K4,PIK3R1,SOS1,MRAS,MAPK9,MAP2K3,NCK1,PRKD1
Acetyl-CoA Biosynthesis I (Pyruvate Dehydrogenase Complex)	1.82	#NUM!	0.333	DLAT,DLD
Glycine Cleavage Complex	1.82	#NUM!	0.333	DLD,AMT
Endothelin-1 Signaling	1.8	0.57735	0.0674	PLCZ1,GNAI3,ARAF,GNAT1,PIK3R1,SOS1,MRAS,MAPK9,GNA14,PLCD4,PRKD1,PLD1
Acute Phase Response Signaling	1.79	-0.632456	0.0696	MAP2K4,MAP3K14,PIK3R1,SOS1,MRAS,MAPK9,MAP2K3,TCF3,TNFRSF1B,NR3C1,TNF
Role of Oct4 in Mammalian Embryonic Stem Cell Pluripotency	1.79	#NUM!	0.111	NR2F1,SOX2,ETS2,WWP2,PARP1
CCR5 Signaling in Macrophages	1.78	#NUM!	0.0968	GNG4,MAP2K4,GNAI3,MRAS,MAPK9,PRKD1
Cell Cycle: G1/S Checkpoint Regulation	1.78	0.447214	0.0968	CCND3,HDAC1,CDK6,SKP1,RBL1,CDC25A
4-1BB Signaling in T Lymphocytes	1.78	1	0.133	MAP2K4,MAP3K14,MAPK9,IKBKAP
Molecular Mechanisms of Cancer	1.78	#NUM!	0.0559	MAP2K4,FZD3,PIK3R1,CDK6,MAPK9,GNA14,RBL1,TCF3,XIAP,DAXX,GNAI3,CCND3,GNAT1,SOS1,MRAS,ARHGEF11,MAP2K3,PRKD1,WNT11,CDC25A
UVA-Induced MAPK Signaling	1.77	0.707107	0.0808	MAP2K4,PLCZ1,PIK3R1,MRAS,MAPK9,STAT1,PLCD4,PARP1
Xenobiotic Metabolism Signaling	1.76	#NUM!	0.0597	MAP2K4,MAP3K14,GSTM5,NQO2,PIK3R1,MAPK9,CHST2,SULT1E1,MRAS,CHST11,MAP2K3,ALDH3B1,MAP3K8,GSTO2,TNF,PRKD1
RANK Signaling in Osteoclasts	1.75	1.13389	0.08	MAP2K4,MAP3K14,PIK3R1,CHP1,NFATC2,MAPK9,MAP3K8,XIAP
TNFR1 Signaling	1.75	-1	0.109	MAP2K4,MAP3K14,TNFAIP3,TNF,XIAP
Tec Kinase Signaling	1.72	1.63299	0.0679	GNG4,MAP2K4,GNAI3,GNAT1,PIK3R1,MRAS,MAPK9,GNA14,STAT1,TNF,PRKD1
GPCR-Mediated Nutrient Sensing in Enteroendocrine Cells	1.72	#NUM!	0.0854	GNG4,PLCZ1,GNAI3,RAPGEF4,GNA14,PLCD4,PRKD1
Tryptophan Degradation to 2-amino-3-carboxymuconate Semialdehyde	1.69	#NUM!	0.286	TDO2,KYNU
3-phosphoinositide Biosynthesis	1.69	#NUM!	0.0649	WBP11,MTMR6,PLPP6,PIK3R1,ACP6,DUSP27,PP2D1,PPP4C,DUSP2,NUDT15,CDC25A,PTEN
NRF2-mediated Oxidative Stress Response	1.69	-0.377964	0.0649	MAP2K4,GSTM5,PIK3R1,NQO2,CCT7,MRAS,MAPK9,MAP2K3,GSTO2,DNAJB14,PRKD1,TXNRD1
Nucleotide Excision Repair Pathway	1.69	#NUM!	0.125	ERCC4,ERCC1,RPA1,RPA2
RhoGDI Signaling	1.68	0.377964	0.0671	GNG4,GNAI3,GNAT1,ARPC5L,GDI2,MRAS,ARPC3,ARHGEF11,GNA14,CDH13,ARPC4
TGF-β Signaling	1.65	0.816497	0.0824	MAP2K4,HDAC1,SOS1,MRAS,MAPK9,MAP2K3,INHBA
Inhibition of Angiogenesis by TSP1	1.64	0	0.121	MAP2K4,CD47,MAPK9,KDR
Regulation of eIF4 and p70S6K Signaling	1.63	#NUM!	0.0685	RPS7,RPS27,PIK3R1,SOS1,MRAS,EIF3I,EIF4G1,EIF2B2,EIF2A,RPSA
GADD45 Signaling	1.63	#NUM!	0.158	CCND3,CDK1,CCNB1
HMGB1 Signaling	1.63	-0.333333	0.072	MAP2K4,PIK3R1,LTA,KAT6A,MRAS,MAPK9,MAP2K3,TNFRSF1B,TNF
PI3K Signaling in B Lymphocytes	1.63	0.333333	0.072	PLCZ1,ATF1,PIK3R1,CHP1,MRAS,NFATC2,ATF6,PLCD4,PTEN
G Beta Gamma Signaling	1.62	0.377964	0.0814	GNG4,GNAI3,GNAT1,SOS1,MRAS,GNA14,PRKD1
NF-κB Signaling	1.58	-1.50756	0.0647	MAP3K14,ARAF,PIK3R1,LTA,HDAC1,MRAS,TNFAIP3,MAP3K8,KDR,TNFRSF1B,TNF
Signaling by Rho Family GTPases	1.58	0	0.0593	GNG4,MAP2K4,GNAI3,GNAT1,ARPC5L,PIK3R1,MRAS,ARPC3,MAPK9,ARHGEF11,GNA14,CDH13,ARPC4,PLD1
Glioma Signaling	1.57	1.41421	0.0741	PIK3R1,SOS1,CDK6,MRAS,RBL1,PRKD1,PDGFB,PTEN
Dolichyl-diphosphooligosaccharide Biosynthesis	1.57	#NUM!	0.25	DPAGT1,ALG8
IL-12 Signaling and Production in Macrophages	1.56	#NUM!	0.0698	MAP2K4,PIK3R1,MAPK9,MAP3K8,MST1R,REL,STAT1,TNF,PRKD1
Myc Mediated Apoptosis Signaling	1.55	#NUM!	0.0857	MAP2K4,YWHAE,PIK3R1,SOS1,MRAS,MAPK9
Paxillin Signaling	1.53	0.377964	0.0727	ITGAE,MAP2K4,PARVA,PIK3R1,SOS1,MRAS,MAPK9,NCK1
PPAR Signaling	1.53	0.377964	0.0778	NR2F1,MAP3K14,SOS1,MRAS,TNFRSF1B,TNF,PDGFB
FcγRIIB Signaling in B Lymphocytes	1.52	1.34164	0.0943	MAP2K4,PIK3R1,SOS1,MRAS,MAPK9
Thrombin Signaling	1.52	0.333333	0.0612	GNG4,PLCZ1,GNAI3,GNAT1,PIK3R1,SOS1,MRAS,ARHGEF11,GNA14,PLCD4,GATA2,PRKD1
Cell Cycle Control of Chromosomal Replication	1.52	#NUM!	0.111	POLA1,CDK6,RPA1,RPA2
Ephrin B Signaling	1.52	#NUM!	0.0845	GNG4,GNAI3,GNAT1,MRAS,EPHB3,GNA14
Glucocorticoid Receptor Signaling	1.49	#NUM!	0.0564	MAP2K4,MAP3K14,PIK3R1,CHP1,MAPK9,HSPA5,NR3C1,TAF1,BAG1,SOS1,MRAS,NFATC2,STAT1,HLTF,TNF
Protein Kinase A Signaling	1.48	1.41421	0.0525	GNG4,PTPRE,PTPRK,YWHAE,ATF1,CHP1,PDE4A,TCF3,PDE1A,DUSP2,PTEN,PLCZ1,GNAI3,GYS1,DCC,NFATC2,PLCD4,PRKD1,CDC25A
April Mediated Signaling	1.48	1	0.108	MAP2K4,MAP3K14,NFATC2,MAPK9
Thio-molybdenum Cofactor Biosynthesis	1.48	#NUM!	1	MOCOS,
Reelin Signaling in Neurons	1.48	#NUM!	0.0761	MAP2K4,APBB1,PIK3R1,MAPT,MAPK9,ARHGEF11,CDK5R1
Folate Transformations I	1.47	#NUM!	0.222	SHMT1,MTHFD1
Glucose and Glucose-1-phosphate Degradation	1.47	#NUM!	0.222	PGM1,RGN
TCA Cycle II (Eukaryotic)	1.46	#NUM!	0.136	ACO2,DLD,MDH2
Fc Epsilon RI Signaling	1.45	#NUM!	0.0702	MAP2K4,PIK3R1,SOS1,MRAS,MAPK9,MAP2K3,TNF,PRKD1
Sperm Motility	1.45	-0.377964	0.0702	PLCZ1,SLC16A10,PDE4A,MRAS,MST1R,PDE1A,PLCD4,PRKD1
CREB Signaling in Neurons	1.45	-0.377964	0.0618	GNG4,PLCZ1,GNAI3,GNAT1,GRID2,PIK3R1,SOS1,MRAS,GNA14,PLCD4,PRKD1
Netrin Signaling	1.44	#NUM!	0.105	CHP1,DCC,NFATC2,NCK1
Calcium-induced T Lymphocyte Apoptosis	1.43	1	0.0893	MEF2D,CHP1,HDAC1,NFATC2,PRKD1
GDNF Family Ligand-Receptor Interactions	1.42	0.816497	0.08	MAP2K4,PIK3R1,SOS1,MRAS,MAPK9,NCK1
Dendritic Cell Maturation	1.42	0.632456	0.0633	MAP2K4,PLCZ1,MAP3K14,PIK3R1,LTA,MAPK9,STAT1,TNFRSF1B,PLCD4,TNF
IL-17A Signaling in Gastric Cells	1.41	#NUM!	0.13	MAP2K4,MAPK9,TNF
RAR Activation	1.41	#NUM!	0.0608	NR2F1,MAP2K4,PIK3R1,MAPK9,REL,RARG,HLTF,PRKD1,PRMT1,PARP1,PTEN
Role of Osteoblasts, Osteoclasts and Chondrocytes in Rheumatoid Arthritis	1.39	#NUM!	0.057	MAP2K4,MAP3K14,FZD3,PIK3R1,CHP1,NFATC2,MAPK9,MAP2K3,TCF3,TNFRSF1B,TNF,WNT11,XIAP
CXCR4 Signaling	1.38	1.13389	0.0621	GNG4,MAP2K4,GNAI3,GNAT1,PIK3R1,MRAS,MAPK9,ARHGEF11,GNA14,PRKD1
Human Embryonic Stem Cell Pluripotency	1.38	#NUM!	0.0647	S1PR3,SOX2,FZD3,PIK3R1,MRAS,TCF3,WNT11,INHBA,PDGFB
Pentose Phosphate Pathway	1.38	#NUM!	0.2	RPE,G6PD
Regulation of IL-2 Expression in Activated and Anergic T Lymphocytes	1.37	#NUM!	0.0779	MAP2K4,CHP1,SOS1,MRAS,NFATC2,MAPK9
Estrogen-mediated S-phase Entry	1.36	#NUM!	0.125	RBL1,CDK1,CDC25A
IL-22 Signaling	1.36	#NUM!	0.125	MAP2K4,MAPK9,STAT1
ATM Signaling	1.35	0.816497	0.0769	MAP2K4,ATF1,MAPK9,CDK1,CCNB1,CDC25A
Renin-Angiotensin Signaling	1.35	1.13389	0.0672	MAP2K4,PIK3R1,SOS1,MRAS,MAPK9,STAT1,TNF,PRKD1
CD28 Signaling in T Helper Cells	1.34	1.41421	0.0667	MAP2K4,ARPC5L,PIK3R1,CHP1,NFATC2,ARPC3,MAPK9,ARPC4
Integrin Signaling	1.34	0.57735	0.0574	ITGAE,MAP2K4,PARVA,ARPC5L,PIK3R1,SOS1,MRAS,ARPC3,NCK1,ARPC4,PDGFB,PTEN
Leukotriene Biosynthesis	1.31	#NUM!	0.182	LTA4H,DPEP2
Role of JAK family kinases in IL-6-type Cytokine Signaling	1.31	#NUM!	0.12	MAP2K4,MAPK9,STAT1
Sertoli Cell-Sertoli Cell Junction Signaling	1.29	#NUM!	0.0599	MAP2K4,MAP3K14,TUBB4B,MRAS,MAPK9,MAP2K3,MAP3K8,SPTAN1,TNF,PTEN
Mitotic Roles of Polo-Like Kinase	1.29	-0.447214	0.082	PLK4,CDC20,CDK1,CCNB1,CDC25A
PKCθ Signaling in T Lymphocytes	1.28	0.707107	0.065	MAP2K4,MAP3K14,PIK3R1,CHP1,SOS1,MRAS,NFATC2,MAP3K8
IL-8 Signaling	1.28	0	0.0579	GNG4,MAP2K4,GNAI3,CCND3,ARAF,PIK3R1,MRAS,MAPK9,KDR,PRKD1,PLD1
IL-17 Signaling	1.28	#NUM!	0.0741	MAP2K4,MAP3K14,PIK3R1,MRAS,MAPK9,MAP2K3
PCP pathway	1.27	0.447214	0.0806	MAP2K4,FZD3,MAPK9,WNT11,LGR4
Phosphatidylglycerol Biosynthesis II (Non-plastidic)	1.27	#NUM!	0.115	LPCAT1,PGS1,CDS2
IL-3 Signaling	1.26	#NUM!	0.0732	PIK3R1,CHP1,SOS1,MRAS,STAT1,PRKD1
Prolactin Signaling	1.26	1.34164	0.0732	PIK3R1,SOS1,MRAS,STAT1,NR3C1,PRKD1
BER pathway	1.24	#NUM!	0.167	OGG1,PARP1
PPARα/RXRα Activation	1.23	-1.13389	0.0585	NR2F1,MAP2K4,PLCZ1,MAP3K14,CPT1B,SOS1,MRAS,MAP2K3,GNA14,PLCD4
Neuregulin Signaling	1.22	0.816497	0.0714	PIK3R1,SOS1,MRAS,PRKD1,CDK5R1,PTEN
IL-9 Signaling	1.21	0	0.0889	PIK3R1,IL9R,STAT1,TNF
Mouse Embryonic Stem Cell Pluripotency	1.2	-0.377964	0.066	SOX2,FZD3,PIK3R1,SOS1,MRAS,TCF3,XIAP
Cardiolipin Biosynthesis II	1.19	#NUM!	0.5	PGS1,
Epoxysqualene Biosynthesis	1.19	#NUM!	0.5	FDFT1,
Glutamate Dependent Acid Resistance	1.19	#NUM!	0.5	GAD1,
Glycine Biosynthesis I	1.19	#NUM!	0.5	SHMT1,
Spermidine Biosynthesis I	1.19	#NUM!	0.5	AMD1,
Spermine Biosynthesis	1.19	#NUM!	0.5	AMD1,
Thrombopoietin Signaling	1.19	1.34164	0.0769	PIK3R1,SOS1,MRAS,STAT1,PRKD1
Cholesterol Biosynthesis I	1.17	#NUM!	0.154	FDFT1,SC5D
Cholesterol Biosynthesis II (via 24,25-dihydrolanosterol)	1.17	#NUM!	0.154	FDFT1,SC5D
Cholesterol Biosynthesis III (via Desmosterol)	1.17	#NUM!	0.154	FDFT1,SC5D
Guanosine Nucleotides Degradation III	1.17	#NUM!	0.154	NT5C2,ACPP
GPCR-Mediated Integration of Enteroendocrine Signaling Exemplified by an L Cell	1.15	#NUM!	0.0746	PLCZ1,GNAI3,GRP,GNA14,PLCD4
Role of MAPK Signaling in the Pathogenesis of Influenza	1.15	#NUM!	0.0746	MAP2K4,MRAS,MAPK9,MAP2K3,TNF
DNA Double-Strand Break Repair by Homologous Recombination	1.12	#NUM!	0.143	POLA1,RPA1
Urate Biosynthesis/Inosine 5'-phosphate Degradation	1.12	#NUM!	0.143	NT5C2,ACPP
PDGF Signaling	1.12	1.63299	0.0674	MAP2K4,PIK3R1,SOS1,MRAS,STAT1,PDGFB
Gαq Signaling	1.11	0.707107	0.0573	GNG4,GYS1,PIK3R1,CHP1,MRAS,NFATC2,GNA14,PRKD1,PLD1
Cancer Drug Resistance By Drug Efflux	1.1	#NUM!	0.0816	ARAF,PIK3R1,MRAS,PTEN
Cell Cycle: G2/M DNA Damage Checkpoint Regulation	1.1	-1	0.0816	YWHAE,SKP1,CDK1,CCNB1
LPS/IL-1 Mediated Inhibition of RXR Function	1.09	0.447214	0.0534	CHST2,MAP2K4,SULT1E1,GSTM5,CPT1B,MAPK9,CHST11,ALDH3B1,TNFRSF1B,GSTO2,TNF
Synaptic Long Term Depression	1.07	-0.707107	0.0584	PLCZ1,GNAI3,GNAT1,GRID2,MRAS,GNA14,PLCD4,PRKD1
Aldosterone Signaling in Epithelial Cells	1.07	1.34164	0.0562	HSPB3,PLCZ1,HSPH1,PIK3R1,SOS1,HSPA5,PLCD4,DNAJB14,PRKD1
NGF Signaling	1.06	0.377964	0.0609	MAP2K4,MAP3K14,PIK3R1,SOS1,MRAS,MAPK9,MAP3K8
Adenosine Nucleotides Degradation II	1.06	#NUM!	0.133	NT5C2,ACPP
RAN Signaling	1.06	#NUM!	0.133	KPNA5,RANGAP1
Telomere Extension by Telomerase	1.06	#NUM!	0.133	XRCC6,XRCC5
Vitamin-C Transport	1.06	#NUM!	0.133	GSTO2,TXNRD1
STAT3 Pathway	1.06	-0.447214	0.0704	MAP2K4,MRAS,MAPK9,KDR,CDC25A
Superpathway of Methionine Degradation	1.05	#NUM!	0.0938	DLD,MRM2,PRMT1
Unfolded protein response	1.05	#NUM!	0.0784	HSPH1,ATF6,HSPA5,EIF2A
Regulation of the Epithelial-Mesenchymal Transition Pathway	1.04	#NUM!	0.0538	MAP2K4,NOTCH4,ARAF,FZD3,PIK3R1,SOS1,MRAS,MAP2K3,TCF3,WNT11
Sphingosine-1-phosphate Signaling	1.04	0.816497	0.0603	S1PR3,PLCZ1,GNAI3,ACER3,PIK3R1,PLCD4,PDGFB
Toll-like Receptor Signaling	1.04	-1	0.0694	MAP2K4,MAP3K14,TNFAIP3,MAP2K3,TNF
ERK/MAPK Signaling	1.03	-0.333333	0.0535	HSPB3,ATF1,ARAF,ETS2,PIK3R1,SOS1,MRAS,RAPGEF4,STAT1,DUSP2
Gap Junction Signaling	1.03	#NUM!	0.0552	PLCZ1,GNAI3,CSNK1G1,TUBB4B,PIK3R1,SOS1,MRAS,PLCD4,PRKD1
Germ Cell-Sertoli Cell Junction Signaling	1.03	#NUM!	0.0552	MAP2K4,MAP3K14,TUBB4B,PIK3R1,MRAS,MAPK9,MAP2K3,MAP3K8,TNF
1,25-dihydroxyvitamin D3 Biosynthesis	1.02	#NUM!	0.333	POR,
Coenzyme A Biosynthesis	1.02	#NUM!	0.333	COASY,
Glutathione Biosynthesis	1.02	#NUM!	0.333	GSS,
Thyroid Hormone Biosynthesis	1.02	#NUM!	0.333	CTSD,
Oncostatin M Signaling	1.02	#NUM!	0.0909	SOS1,MRAS,STAT1
BMP signaling pathway	1.02	1.34164	0.0685	MAP2K4,SOS1,MRAS,MAPK9,XIAP
GM-CSF Signaling	1.02	0.447214	0.0685	RUNX1,PIK3R1,SOS1,MRAS,STAT1
Neurotrophin/TRK Signaling	1.02	0.447214	0.0685	MAP2K4,PIK3R1,SOS1,MRAS,MAP2K3
Protein Ubiquitination Pathway	1.01	#NUM!	0.0504	HSPB3,PSMB4,CDC20,BAG1,HSPH1,PSMD1,HSPA5,SKP1,UBE2D1,DNAJB14,XIAP,UBE2F
Calcium Signaling	1.01	0	0.0545	ATP2C1,MEF2D,CHP1,HDAC1,NFATC2,MYH7,CHRNA10,MYH11,ATP2B4
PI3K/AKT Signaling	1.01	-1.13389	0.0593	GYS1,YWHAE,PIK3R1,SOS1,MRAS,MAP3K8,PTEN
Colorectal Cancer Metastasis Signaling	0.976	-0.301511	0.0498	GNG4,MAP2K4,FZD3,PIK3R1,SOS1,DCC,MRAS,MAPK9,TCF3,STAT1,TNF,WNT11
SAPK/JNK Signaling	0.971	1.63299	0.0612	MAP2K4,DAXX,PIK3R1,SOS1,MRAS,MAPK9
Methionine Degradation I (to Homocysteine)	0.969	#NUM!	0.118	MRM2,PRMT1
Angiopoietin Signaling	0.969	-1	0.0658	PIK3R1,SOS1,MRAS,IKBKAP,NCK1
Estrogen-Dependent Breast Cancer Signaling	0.969	#NUM!	0.0658	CYP19A1,PIK3R1,TERT,MRAS,HSD17B12
Hepatic Fibrosis / Hepatic Stellate Cell Activation	0.948	#NUM!	0.0529	COL4A6,MYH7,IGFBP5,MYH11,KDR,STAT1,TNFRSF1B,TNF,PDGFB
Systemic Lupus Erythematosus Signaling	0.948	#NUM!	0.0529	EFTUD2,PRPF4B,PIK3R1,SOS1,MRAS,NFATC2,PRPF40B,TNF,LSM2
Wnt/Ca+ pathway	0.942	0	0.0714	PLCZ1,FZD3,NFATC2,PLCD4
VEGF Signaling	0.94	0	0.06	YWHAE,PIK3R1,SOS1,MRAS,KDR,EIF2B2
Notch Signaling	0.936	#NUM!	0.0833	DLL1,NOTCH4,HEY2
Purine Nucleotides Degradation II (Aerobic)	0.927	#NUM!	0.111	NT5C2,ACPP
Estrogen Biosynthesis	0.91	#NUM!	0.0811	POR,CYP19A1,HSD17B12
CNTF Signaling	0.901	1	0.069	PIK3R1,SOS1,MRAS,STAT1
Type II Diabetes Mellitus Signaling	0.901	0.377964	0.0556	MAP2K4,MAP3K14,PIK3R1,MAPK9,TNFRSF1B,TNF,PRKD1
Relaxin Signaling	0.9	#NUM!	0.0533	GNG4,GNAI3,GNAT1,PIK3R1,PDE4A,MRAS,GNA14,PDE1A
2-ketoglutarate Dehydrogenase Complex	0.899	#NUM!	0.25	DLD,
Airway Inflammation in Asthma	0.899	#NUM!	0.25	TNF,
Ascorbate Recycling (Cytosolic)	0.899	#NUM!	0.25	GSTO2,
Branched-chain α-keto acid Dehydrogenase Complex	0.899	#NUM!	0.25	DLD,
NAD Biosynthesis III	0.899	#NUM!	0.25	NMNAT1,
Pentose Phosphate Pathway (Oxidative Branch)	0.899	#NUM!	0.25	G6PD,
Macropinocytosis Signaling	0.899	1	0.0625	PIK3R1,MRAS,RAB34,PRKD1,PDGFB
Chronic Myeloid Leukemia Signaling	0.896	#NUM!	0.0583	PIK3R1,HDAC1,SOS1,CDK6,MRAS,RBL1
Cysteine Biosynthesis III (mammalia)	0.888	#NUM!	0.105	MRM2,PRMT1
DNA damage-induced 14-3-3σ Signaling	0.888	#NUM!	0.105	CDK1,CCNB1
Mechanisms of Viral Exit from Host Cells	0.884	#NUM!	0.0789	CHMP4B,VPS36,PRKD1
Adipogenesis pathway	0.863	#NUM!	0.0543	RUNX1T1,FZD3,KAT6A,HDAC1,SENP2,TNF,PER2
P2Y Purigenic Receptor Signaling Pathway	0.863	0.816497	0.0543	GNG4,PLCZ1,GNAI3,PIK3R1,MRAS,PLCD4,PRKD1
Dermatan Sulfate Biosynthesis (Late Stages)	0.86	#NUM!	0.0769	CHST2,SULT1E1,CHST11
Androgen Signaling	0.854	#NUM!	0.0566	GNG4,GNAI3,GNAT1,MRAS,GNA14,PRKD1
VEGF Family Ligand-Receptor Interactions	0.851	0.447214	0.0602	PIK3R1,SOS1,MRAS,KDR,PRKD1
DNA Methylation and Transcriptional Repression Signaling	0.851	#NUM!	0.1	CHD3,HDAC1
Endoplasmic Reticulum Stress Pathway	0.851	#NUM!	0.1	ATF6,HSPA5
Mitochondrial Dysfunction	0.843	#NUM!	0.0516	MAP2K4,COX6B1,NDUFA9,ATP5B,MT-CYB,CPT1B,ACO2,MAPK9
ERK5 Signaling	0.843	-2	0.0656	YWHAE,MEF2D,MRAS,MAP3K8
Remodeling of Epithelial Adherens Junctions	0.843	#NUM!	0.0656	TUBB4B,ARPC5L,ARPC3,ARPC4
Natural Killer Cell Signaling	0.84	#NUM!	0.0561	PIK3R1,SOS1,MRAS,SH3BP2,NCK1,PRKD1
Production of Nitric Oxide and Reactive Oxygen Species in Macrophages	0.84	0.333333	0.05	MAP2K4,MAP3K14,PIK3R1,MAPK9,MAP3K8,STAT1,TNFRSF1B,TNF,PRKD1
T Cell Receptor Signaling	0.84	#NUM!	0.0561	MAP2K4,PIK3R1,PAG1,SOS1,MRAS,NFATC2
Telomerase Signaling	0.84	0.447214	0.0561	ETS2,PIK3R1,HDAC1,SOS1,TERT,MRAS
Role of PKR in Interferon Induction and Antiviral Response	0.836	#NUM!	0.075	MAP2K3,STAT1,TNF
IL-4 Signaling	0.835	#NUM!	0.0595	PIK3R1,SOS1,MRAS,NFATC2,NR3C1
α-Adrenergic Signaling	0.835	#NUM!	0.0595	GNG4,GNAI3,GYS1,MRAS,PRKD1
Tight Junction Signaling	0.821	#NUM!	0.051	STX16,MYH7,MYH11,SPTAN1,GOSR2,TNFRSF1B,TNF,PTEN
2-oxobutanoate Degradation I	0.809	#NUM!	0.2	DLD,
Glutamate Degradation III (via 4-aminobutyrate)	0.809	#NUM!	0.2	GAD1,
Glycogen Biosynthesis II (from UDP-D-Glucose)	0.809	#NUM!	0.2	GYS1,
NAD Salvage Pathway III	0.809	#NUM!	0.2	NMNAT1,
Tetrahydrofolate Salvage from 5,10-methenyltetrahydrofolate	0.809	#NUM!	0.2	MTHFD1,
Role of IL-17A in Arthritis	0.807	#NUM!	0.0635	MAP2K4,PIK3R1,MAPK9,MAP2K3
Role of Wnt/GSK-3β Signaling in the Pathogenesis of Influenza	0.807	#NUM!	0.0635	CSNK1G1,FZD3,TCF3,WNT11
T Helper Cell Differentiation	0.807	#NUM!	0.0635	BCL6,STAT1,TNFRSF1B,TNF
UVB-Induced MAPK Signaling	0.807	2	0.0635	MAP2K4,PIK3R1,MAPK9,PRKD1
HER-2 Signaling in Breast Cancer	0.805	#NUM!	0.0581	PIK3R1,SOS1,CDK6,MRAS,PRKD1
NF-κB Activation by Viruses	0.805	-0.447214	0.0581	MAP3K14,PIK3R1,MRAS,IKBKAP,PRKD1
Insulin Receptor Signaling	0.792	0.377964	0.0519	GYS1,PIK3R1,SOS1,MRAS,NCK1,EIF2B2,PTEN
Chondroitin Sulfate Biosynthesis (Late Stages)	0.791	#NUM!	0.0714	CHST2,SULT1E1,CHST11
Endometrial Cancer Signaling	0.79	#NUM!	0.0625	PIK3R1,SOS1,MRAS,PTEN
mTOR Signaling	0.781	0	0.0484	RPS7,RPS27,PIK3R1,MRAS,EIF3I,EIF4G1,PRKD1,PLD1,RPSA
Lymphotoxin β Receptor Signaling	0.773	1	0.0615	MAP3K14,PIK3R1,LTA,IKBKAP
Phospholipase C Signaling	0.767	1.63299	0.0469	GNG4,MEF2D,CHP1,HDAC1,SOS1,MRAS,NFATC2,ARHGEF11,PRKD1,PLD1
Factors Promoting Cardiogenesis in Vertebrates	0.762	#NUM!	0.0562	FZD3,MYH7,TCF3,PRKD1,WNT11
G-Protein Coupled Receptor Signaling	0.758	#NUM!	0.0451	S1PR3,GNAI3,AVPR2,CCR4,PIK3R1,SOS1,PDE4A,MRAS,MAP3K8,RAPGEF4,GNA14,PDE1A
IL-10 Signaling	0.757	#NUM!	0.0606	MAP2K4,MAP3K14,MAP2K3,TNF
IL-15 Production	0.754	#NUM!	0.087	MST1R,STAT1
Tryptophan Degradation III (Eukaryotic)	0.754	#NUM!	0.087	TDO2,KYNU
Agrin Interactions at Neuromuscular Junction	0.741	0	0.0597	MAP2K4,GABPB1,MRAS,MAPK9
ErbB2-ErbB3 Signaling	0.741	-1	0.0597	PIK3R1,SOS1,MRAS,PTEN
Actin Cytoskeleton Signaling	0.741	-0.333333	0.0463	IQGAP2,ARPC5L,PIK3R1,SOS1,MRAS,ARPC3,MYH7,MYH11,ARPC4,PDGFB
Gαi Signaling	0.739	#NUM!	0.0522	S1PR3,GNG4,GNAI3,CCR4,SOS1,MRAS
Synaptic Long Term Potentiation	0.739	0	0.0522	PLCZ1,CHP1,MRAS,GNA14,PLCD4,PRKD1
Ceramide Degradation	0.737	#NUM!	0.167	ACER3,
NAD Biosynthesis from 2-amino-3-carboxymuconate Semialdehyde	0.737	#NUM!	0.167	NMNAT1,
Pentose Phosphate Pathway (Non-oxidative Branch)	0.737	#NUM!	0.167	RPE,
Salvage Pathways of Pyrimidine Deoxyribonucleotides	0.737	#NUM!	0.167	TK1,
Selenocysteine Biosynthesis II (Archaea and Eukaryotes)	0.737	#NUM!	0.167	SEPSECS,
Thioredoxin Pathway	0.737	#NUM!	0.167	TXNRD1,
UDP-N-acetyl-D-glucosamine Biosynthesis II	0.737	#NUM!	0.167	UAP1,
Prostate Cancer Signaling	0.735	#NUM!	0.0549	PIK3R1,SOS1,NKX3-1,MRAS,PTEN
EGF Signaling	0.725	2	0.0588	MAP2K4,PIK3R1,SOS1,STAT1
ErbB4 Signaling	0.725	1	0.0588	PIK3R1,SOS1,MRAS,PRKD1
Bupropion Degradation	0.725	#NUM!	0.0833	POR,CYP19A1
CDP-diacylglycerol Biosynthesis I	0.725	#NUM!	0.0833	LPCAT1,CDS2
Gluconeogenesis I	0.725	#NUM!	0.0833	PGK1,MDH2
Superpathway of D-myo-inositol (1,4,5)-trisphosphate Metabolism	0.725	#NUM!	0.0833	BPNT1,PTEN
Breast Cancer Regulation by Stathmin1	0.717	#NUM!	0.0466	GNG4,GNAI3,TUBB4B,PIK3R1,SOS1,MRAS,ARHGEF11,PRKD1,CDK1
Th1 Pathway	0.704	1.34164	0.0508	DLL1,NOTCH4,PIK3R1,LTA,NFATC2,STAT1
Role of JAK1 and JAK3 in γc Cytokine Signaling	0.695	#NUM!	0.0571	PIK3R1,IL9R,MRAS,STAT1
Role of NANOG in Mammalian Embryonic Stem Cell Pluripotency	0.682	0	0.05	SOX2,FZD3,PIK3R1,SOS1,MRAS,WNT11
Airway Pathology in Chronic Obstructive Pulmonary Disease	0.677	#NUM!	0.143	TNF,
Aspartate Degradation II	0.677	#NUM!	0.143	MDH2,
Superpathway of Serine and Glycine Biosynthesis I	0.677	#NUM!	0.143	SHMT1,
Nur77 Signaling in T Lymphocytes	0.673	#NUM!	0.0625	MEF2D,CHP1,HDAC1
Acetone Degradation I (to Methylglyoxal)	0.672	#NUM!	0.0769	POR,CYP19A1
Glutathione-mediated Detoxification	0.672	#NUM!	0.0769	GSTM5,GSTO2
Sonic Hedgehog Signaling	0.672	#NUM!	0.0769	CDK1,CCNB1
Cellular Effects of Sildenafil (Viagra)	0.661	#NUM!	0.0492	PLCZ1,PDE4A,MYH7,MYH11,PDE1A,PLCD4
D-myo-inositol (1,4,5)-Trisphosphate Biosynthesis	0.648	#NUM!	0.0741	PLCZ1,PLCD4
IL-17A Signaling in Airway Cells	0.638	#NUM!	0.0541	MAP2K4,PIK3R1,MAPK9,PTEN
Role of Pattern Recognition Receptors in Recognition of Bacteria and Viruses	0.63	1.34164	0.048	MAP2K4,PIK3R1,LTA,MAPK9,TNF,PRKD1
Hepatic Cholestasis	0.628	#NUM!	0.0464	MAP2K4,MAP3K14,LTA,MAPK9,TNFRSF1B,TNF,PRKD1
GDP-glucose Biosynthesis	0.626	#NUM!	0.125	PGM1,
Histidine Degradation III	0.626	#NUM!	0.125	MTHFD1,
Phosphatidylethanolamine Biosynthesis II	0.626	#NUM!	0.125	ETNK1,
Sphingosine and Sphingosine-1-phosphate Metabolism	0.626	#NUM!	0.125	ACER3,
Superpathway of Cholesterol Biosynthesis	0.625	#NUM!	0.0714	FDFT1,SC5D
Chondroitin Sulfate Biosynthesis	0.622	#NUM!	0.0588	CHST2,SULT1E1,CHST11
Gα12/13 Signaling	0.62	0.816497	0.0476	MAP2K4,MEF2D,PIK3R1,MRAS,MAPK9,CDH13
Dopamine Degradation	0.603	#NUM!	0.069	SULT1E1,ALDH3B1
Cdc42 Signaling	0.6	0.816497	0.0469	MAP2K4,IQGAP2,ARPC5L,ARPC3,MAPK9,ARPC4
Non-Small Cell Lung Cancer Signaling	0.599	#NUM!	0.0519	PIK3R1,SOS1,CDK6,MRAS
Renal Cell Carcinoma Signaling	0.599	#NUM!	0.0519	PIK3R1,SOS1,MRAS,PDGFB
ILK Signaling	0.597	0.707107	0.0442	MAP2K4,PARVA,PIK3R1,MAPK9,MYH7,MYH11,TNF,PTEN
Dopamine-DARPP32 Feedback in cAMP Signaling	0.593	0.377964	0.0452	PLCZ1,GNAI3,ATF1,CSNK1G1,CHP1,PLCD4,PRKD1
IGF-1 Signaling	0.592	#NUM!	0.0485	YWHAE,PIK3R1,SOS1,MRAS,IGFBP5
Dermatan Sulfate Biosynthesis	0.591	#NUM!	0.0566	CHST2,SULT1E1,CHST11
p53 Signaling	0.581	#NUM!	0.0481	PIK3R1,RRM2B,CCNK,HDAC1,PTEN
Erythropoietin Signaling	0.575	#NUM!	0.0506	PIK3R1,SOS1,MRAS,PRKD1
AMPK Signaling	0.574	-0.447214	0.0435	GYS1,CPT1B,PIK3R1,MRAS,MAP2K3,CHRNA10,HLTF,PFKFB2
Role of JAK2 in Hormone-like Cytokine Signaling	0.562	#NUM!	0.0645	STAT1,HLTF
Melanoma Signaling	0.561	#NUM!	0.0545	PIK3R1,MRAS,PTEN
Melatonin Degradation I	0.561	#NUM!	0.0545	POR,SULT1E1,CYP19A1
Regulation of Cellular Mechanics by Calpain Protease	0.561	#NUM!	0.0545	CDK6,MRAS,CDK1
FLT3 Signaling in Hematopoietic Progenitor Cells	0.551	#NUM!	0.0494	PIK3R1,SOS1,MRAS,STAT1
MSP-RON Signaling Pathway	0.547	#NUM!	0.0536	PIK3R1,MST1R,TNF
Phospholipases	0.547	#NUM!	0.0536	PLCZ1,PLCD4,PLD1
Embryonic Stem Cell Differentiation into Cardiac Lineages	0.543	#NUM!	0.1	SOX2,
Glycine Betaine Degradation	0.543	#NUM!	0.1	SHMT1,
Glycogen Degradation II	0.543	#NUM!	0.1	PGM1,
G Protein Signaling Mediated by Tubby	0.542	#NUM!	0.0625	GNG4,MRAS
Wnt/β-catenin Signaling	0.536	-0.816497	0.0432	SOX2,CSNK1G1,FZD3,HDAC1,TCF3,RARG,WNT11
Heparan Sulfate Biosynthesis (Late Stages)	0.534	#NUM!	0.0526	CHST2,SULT1E1,CHST11
JAK/Stat Signaling	0.529	1	0.0482	PIK3R1,SOS1,MRAS,STAT1
Th1 and Th2 Activation Pathway	0.528	#NUM!	0.0429	DLL1,NOTCH4,CCR4,PIK3R1,LTA,NFATC2,STAT1
TWEAK Signaling	0.524	#NUM!	0.0606	MAP3K14,XIAP
UDP-N-acetyl-D-galactosamine Biosynthesis II	0.509	#NUM!	0.0909	UAP1,
Superpathway of Melatonin Degradation	0.507	#NUM!	0.0508	POR,SULT1E1,CYP19A1
Neuroprotective Role of THOP1 in Alzheimer's Disease	0.506	#NUM!	0.0588	YWHAE,MAPT
Transcriptional Regulatory Network in Embryonic Stem Cells	0.49	#NUM!	0.0571	SOX2,KAT6A
Ovarian Cancer Signaling	0.487	#NUM!	0.0426	FZD3,PIK3R1,MRAS,TCF3,WNT11,PTEN
PTEN Signaling	0.486	0	0.0439	PIK3R1,SOS1,MRAS,KDR,PTEN
Hypoxia Signaling in the Cardiovascular System	0.483	#NUM!	0.0492	UBE2D1,PTEN,UBE2F
Glycogen Degradation III	0.478	#NUM!	0.0833	PGM1,
RhoA Signaling	0.477	-0.447214	0.0435	ARPC5L,ARPC3,ARHGEF11,ARPC4,PLD1
Pancreatic Adenocarcinoma Signaling	0.46	1.34164	0.0427	MAP2K4,PIK3R1,MAPK9,STAT1,PLD1
MIF Regulation of Innate Immunity	0.458	#NUM!	0.0541	MAP2K4,MAPK9
Choline Biosynthesis III	0.45	#NUM!	0.0769	PLD1,
γ-glutamyl Cycle	0.45	#NUM!	0.0769	GSS,
IL-2 Signaling	0.448	#NUM!	0.0469	PIK3R1,SOS1,MRAS
Estrogen Receptor Signaling	0.444	#NUM!	0.042	TAF1,SOS1,MRAS,HNRNPD,NR3C1
Thyroid Cancer Signaling	0.443	#NUM!	0.0526	MRAS,TCF3
tRNA Splicing	0.443	#NUM!	0.0526	PDE4A,PDE1A
Heparan Sulfate Biosynthesis	0.437	#NUM!	0.0462	CHST2,SULT1E1,CHST11
Isoleucine Degradation I	0.425	#NUM!	0.0714	DLD,
CCR3 Signaling in Eosinophils	0.421	#NUM!	0.041	GNG4,GNAI3,PIK3R1,MRAS,PRKD1
CDK5 Signaling	0.421	-1	0.0426	MAPT,MRAS,MAPK9,CDK5R1
Basal Cell Carcinoma Signaling	0.406	#NUM!	0.0441	FZD3,TCF3,WNT11
Crosstalk between Dendritic Cells and Natural Killer Cells	0.406	#NUM!	0.0441	LTA,TNFRSF1B,TNF
Oxidative Phosphorylation	0.404	#NUM!	0.0417	COX6B1,NDUFA9,ATP5B,MT-CYB
Differential Regulation of Cytokine Production in Macrophages and T Helper Cells by IL-17A and IL-17F	0.401	#NUM!	0.0667	TNF,
Granzyme B Signaling	0.38	#NUM!	0.0625	PARP1,
FAK Signaling	0.38	#NUM!	0.0404	PIK3R1,SOS1,MRAS,PTEN
Phagosome Maturation	0.378	#NUM!	0.0391	CTSD,DYNC1LI2,TUBB4B,STX16,GOSR2
Clathrin-mediated Endocytosis Signaling	0.376	#NUM!	0.0376	ARPC5L,PIK3R1,CHP1,ARPC3,SH3KBP1,ARPC4,PDGFB
Assembly of RNA Polymerase II Complex	0.366	#NUM!	0.0455	TAF1,DR1
Differential Regulation of Cytokine Production in Intestinal Epithelial Cells by IL-17A and IL-17F	0.36	#NUM!	0.0588	TNF,
Mitochondrial L-carnitine Shuttle Pathway	0.36	#NUM!	0.0588	CPT1B,
Th2 Pathway	0.358	1	0.0382	DLL1,NOTCH4,CCR4,PIK3R1,NFATC2
Retinoic acid Mediated Apoptosis Signaling	0.354	#NUM!	0.0444	RARG,PARP1
nNOS Signaling in Neurons	0.354	#NUM!	0.0444	CHP1,PRKD1
Cardiomyocyte Differentiation via BMP Receptors	0.342	#NUM!	0.0556	MYH7,
D-myo-inositol (1,4,5)-trisphosphate Degradation	0.342	#NUM!	0.0556	BPNT1,
Histamine Degradation	0.342	#NUM!	0.0556	ALDH3B1,
Valine Degradation I	0.342	#NUM!	0.0556	DLD,
Antiproliferative Role of Somatostatin Receptor 2	0.342	#NUM!	0.04	GNG4,PIK3R1,MRAS
IL-15 Signaling	0.342	#NUM!	0.04	PIK3R1,MRAS,TNF
Corticotropin Releasing Hormone Signaling	0.329	-1	0.0377	GNAI3,MEF2D,KRT1,PRKD1
VDR/RXR Activation	0.326	#NUM!	0.039	MXD1,IGFBP5,PRKD1
D-myo-inositol (1,3,4)-trisphosphate Biosynthesis	0.325	#NUM!	0.0526	PTEN,
Gαs Signaling	0.323	#NUM!	0.0374	GNG4,AVPR2,MRAS,RAPGEF4
Nitric Oxide Signaling in the Cardiovascular System	0.323	0	0.0374	PIK3R1,KDR,PDE1A,PRKD1
Amyloid Processing	0.323	#NUM!	0.0417	MAPT,CDK5R1
Growth Hormone Signaling	0.318	#NUM!	0.0385	PIK3R1,STAT1,PRKD1
Altered T Cell and B Cell Signaling in Rheumatoid Arthritis	0.311	#NUM!	0.038	MAP3K14,LTA,TNF
Oxidative Ethanol Degradation III	0.309	#NUM!	0.05	ALDH3B1,
Phagosome Formation	0.304	#NUM!	0.0364	PLCZ1,PIK3R1,PLCD4,PRKD1
Neuropathic Pain Signaling In Dorsal Horn Neurons	0.297	1	0.036	PLCZ1,PIK3R1,PLCD4,PRKD1
Fatty Acid α-oxidation	0.295	#NUM!	0.0476	ALDH3B1,
Role of JAK1, JAK2 and TYK2 in Interferon Signaling	0.295	#NUM!	0.0476	STAT1,
iCOS-iCOSL Signaling in T Helper Cells	0.291	2	0.0357	PIK3R1,CHP1,NFATC2,PTEN
Nicotine Degradation III	0.286	#NUM!	0.0385	POR,CYP19A1
Leptin Signaling in Obesity	0.282	#NUM!	0.0361	PLCZ1,PIK3R1,PLCD4
Regulation of Actin-based Motility by Rho	0.282	#NUM!	0.0361	ARPC5L,ARPC3,ARPC4
Polyamine Regulation in Colon Cancer	0.281	#NUM!	0.0455	MXD1,
Putrescine Degradation III	0.281	#NUM!	0.0455	ALDH3B1,
Pyrimidine Deoxyribonucleotides De Novo Biosynthesis I	0.281	#NUM!	0.0455	RRM2B,
Small Cell Lung Cancer Signaling	0.276	#NUM!	0.0357	PIK3R1,CDK6,PTEN
FXR/RXR Activation	0.274	#NUM!	0.0348	MAP2K4,CYP19A1,MAPK9,TNF
Role of Tissue Factor in Cancer	0.274	#NUM!	0.0348	PIK3R1,MRAS,GNA14,PTEN
eNOS Signaling	0.268	1.34164	0.034	PIK3R1,CHRNA10,HSPA5,KDR,PRKD1
Tryptophan Degradation X (Mammalian, via Tryptamine)	0.268	#NUM!	0.0435	ALDH3B1,
Ethanol Degradation IV	0.256	#NUM!	0.0417	ALDH3B1,
Glycolysis I	0.256	#NUM!	0.0417	PGK1,
autophagy	0.253	#NUM!	0.0357	CTSD,ATG10
FGF Signaling	0.244	#NUM!	0.0337	PIK3R1,SOS1,MAP2K3
Antiproliferative Role of TOB in T Cell Signaling	0.234	#NUM!	0.0385	SKP1,
OX40 Signaling Pathway	0.232	#NUM!	0.0339	MAP2K4,MAPK9
Role of Hypercytokinemia/hyperchemokinemia in the Pathogenesis of Influenza	0.214	#NUM!	0.0357	TNF,
MIF-mediated Glucocorticoid Regulation	0.205	#NUM!	0.0345	NR3C1,
Agranulocyte Adhesion and Diapedesis	0	#NUM!	0.026	GNAI3,MYH7,MYH11,TNF
Allograft Rejection Signaling	0	#NUM!	0.0204	TNF,
Amyotrophic Lateral Sclerosis Signaling	0	#NUM!	0.028	GRID2,PIK3R1,XIAP
Atherosclerosis Signaling	0	#NUM!	0.0179	TNF,PDGFB
Bladder Cancer Signaling	0	#NUM!	0.0122	MRAS,
CTLA4 Signaling in Cytotoxic T Lymphocytes	0	#NUM!	0.0112	PIK3R1,
Cardiac β-adrenergic Signaling	0	#NUM!	0.0308	GNG4,PDE4A,MRAS,PDE1A
Caveolar-mediated Endocytosis Signaling	0	#NUM!	0.029	ITGAE,COPB1
Cell Cycle Regulation by BTG Family Proteins	0	#NUM!	0.0303	PRMT1,
Chemokine Signaling	0	#NUM!	0.0303	GNAI3,MRAS
Circadian Rhythm Signaling	0	#NUM!	0.0312	PER2,
Communication between Innate and Adaptive Immune Cells	0	#NUM!	0.0161	TNF,
Docosahexaenoic Acid (DHA) Signaling	0	#NUM!	0.0196	PIK3R1,
Eicosanoid Signaling	0	#NUM!	0.0323	LTA4H,DPEP2
Ephrin A Signaling	0	#NUM!	0.0169	PIK3R1,
Ethanol Degradation II	0	#NUM!	0.0303	ALDH3B1,
GABA Receptor Signaling	0	#NUM!	0.0308	GAD1,MRAS
Glioma Invasiveness Signaling	0	#NUM!	0.0294	PIK3R1,MRAS
Glutamate Receptor Signaling	0	#NUM!	0.0182	GRID2,
Graft-versus-Host Disease Signaling	0	#NUM!	0.0286	TNF,
Granulocyte Adhesion and Diapedesis	0	#NUM!	0.0207	GNAI3,TNFRSF1B,TNF
Gustation Pathway	0	#NUM!	0.018	PDE4A,PDE1A
HIF1α Signaling	0	#NUM!	0.0275	PIK3R1,MRAS,MAPK9
HIPPO signaling	0	#NUM!	0.025	YWHAE,SKP1
Interferon Signaling	0	#NUM!	0.0323	STAT1,
LXR/RXR Activation	0	#NUM!	0.0275	FDFT1,TNFRSF1B,TNF
Leukocyte Extravasation Signaling	0	#NUM!	0.0302	MAP2K4,GNAI3,PIK3R1,MAPK9,RAPGEF4,PRKD1
Melanocyte Development and Pigmentation Signaling	0	#NUM!	0.0323	PIK3R1,SOS1,MRAS
Nicotine Degradation II	0	#NUM!	0.0328	POR,CYP19A1
Noradrenaline and Adrenaline Degradation	0	#NUM!	0.0278	ALDH3B1,
PEDF Signaling	0	#NUM!	0.0244	PIK3R1,MRAS
PXR/RXR Activation	0	#NUM!	0.0317	NR3C1,TNF
Phototransduction Pathway	0	#NUM!	0.0204	GNAT1,
Primary Immunodeficiency Signaling	0	#NUM!	0.0286	UNG,
Pyrimidine Ribonucleotides De Novo Biosynthesis	0	#NUM!	0.0233	NUDT15,
Pyrimidine Ribonucleotides Interconversion	0	#NUM!	0.0244	NUDT15,
Role of Cytokines in Mediating Communication between Immune Cells	0	#NUM!	0.027	TNF,
Role of PI3K/AKT Signaling in the Pathogenesis of Influenza	0	#NUM!	0.0317	GNAI3,PIK3R1
Role of p14/p19ARF in Tumor Suppression	0	#NUM!	0.0238	PIK3R1,
Serotonin Degradation	0	#NUM!	0.0312	SULT1E1,ALDH3B1
TR/RXR Activation	0	#NUM!	0.0105	PIK3R1,
TREM1 Signaling	0	#NUM!	0.0147	TNF,
Thyroid Hormone Metabolism II (via Conjugation and/or Degradation)	0	#NUM!	0.0294	SULT1E1,
Triacylglycerol Biosynthesis	0	#NUM!	0.0233	LPCAT1,
Virus Entry via Endocytic Pathways	0	#NUM!	0.0306	PIK3R1,MRAS,PRKD1
cAMP-mediated signaling	0	-1.13389	0.0327	S1PR3,GNAI3,AVPR2,CCR4,PDE4A,RAPGEF4,PDE1A
iNOS Signaling	0	#NUM!	0.0233	STAT1,
