# Supplementary material for: Identification of Key Modules and Hub Genes of Annulus Fibrosus in Intervertebral Disc Degeneration
Source: Front Genet. 2021 Jan 27;11:596174. doi: 10.3389/fgene.2020.596174 (PMC7875098; doi:10.3389/fgene.2020.596174)
Supplement: Supplementary file 5 [file Table_5.XLSX]

## Sheet: Sheet1
ID	ENTREZ_GENE_ID	moduleColor	GS.thompsongrade	p.GS.thompsongrade	MM.grey	p.MM.grey	MM.turquoise	p.MM.turquoise	MM.brown	p.MM.brown	MM.yellow	p.MM.yellow	MM.blue	p.MM.blue	kTotal	kWithin	kOut	kDiff
100128750_at	100128750	blue	0.513018	0.0103583	-0.659474	0.000455828	-0.447987	0.0281382	-0.23476	0.269502	0.498402	0.0131819	-0.596157	0.00210938	12.4859	3.99042	8.49543	-4.50502
100128893_at	100128893	blue	0.218666	0.304635	-0.425619	0.0381185	-0.229888	0.279853	-0.192213	0.368221	0.285314	0.176561	-0.601471	0.00187751	6.42392	4.06766	2.35626	1.7114
10018_at	10018	blue	0.234603	0.269832	-0.418508	0.0418186	-0.346137	0.0975463	0.101049	0.638485	0.395859	0.0555127	-0.49426	0.0140881	9.61007	3.83198	5.77809	-1.94611
10025_at	10025	blue	-0.36621	0.0784059	0.531385	0.00753731	0.379407	0.067468	0.441118	0.0309495	-0.63066	0.000953758	0.867086	4.21e-08	29.1846	21.8331	7.35158	14.4815
10042_at	10042	blue	-0.428761	0.0365684	0.503901	0.0120535	0.377822	0.0687163	0.430072	0.0359364	-0.674401	0.00030145	0.682554	0.000238138	15.5933	7.94068	7.65267	0.288012
100506311_at	100506311	blue	0.527494	0.00807412	-0.529585	0.00778191	-0.409799	0.0467281	-0.214071	0.315161	0.476907	0.018457	-0.506555	0.0115379	10.1792	3.93805	6.24117	-2.30312
100506325_at	100506325	blue	-0.280152	0.184864	0.513702	0.0102395	0.241865	0.254851	0.238525	0.261673	-0.438157	0.0322288	0.571248	0.00354871	10.2333	5.47178	4.76152	0.710254
100506365_at	100506365	blue	0.18896	0.376536	-0.391069	0.0588099	-0.167972	0.43271	-0.361875	0.0822769	0.524933	0.00844455	-0.815617	1.2e-06	23.8626	19.5302	4.33239	15.1979
100506498_at	100506498	blue	0.527924	0.00801332	-0.421787	0.0400788	-0.292612	0.165268	-0.266712	0.207729	0.403601	0.050489	-0.570402	0.00360945	4.92457	2.52734	2.39723	0.130113
100507111_at	100507111	blue	0.287553	0.173042	-0.381562	0.0657989	-0.184313	0.388597	-0.00341276	0.987373	0.335115	0.109429	-0.606795	0.00166737	8.27793	6.13778	2.14014	3.99764
100507168_at	100507168	blue	-0.420257	0.040883	0.460345	0.0235968	0.416575	0.0428717	0.435722	0.0333118	-0.273504	0.195946	0.509216	0.0110394	6.48252	2.67641	3.80611	-1.1297
100507171_at	100507171	blue	0.443926	0.0297742	-0.473466	0.0194419	-0.353542	0.0901189	-0.200156	0.348371	0.273722	0.195576	-0.687164	0.000207747	12.1356	7.7861	4.34947	3.43663
100507345_at	100507345	blue	0.420239	0.0408925	-0.400782	0.0522757	-0.217618	0.307018	-0.384392	0.063655	0.572574	0.00345529	-0.690164	0.000189829	12.9507	9.16259	3.78809	5.3745
100507479_at	100507479	blue	0.415975	0.0432024	-0.455466	0.0253133	-0.322771	0.123964	-0.223658	0.293448	0.534085	0.00718268	-0.504287	0.0119773	6.80716	2.72431	4.08284	-1.35853
100507493_at	100507493	blue	0.351713	0.0919128	-0.431945	0.0350488	-0.255627	0.227965	-0.219526	0.302689	0.663284	0.000411046	-0.777294	7.88e-06	22.4625	16.6713	5.79122	10.88
10103_at	10103	blue	-0.342128	0.101751	0.563412	0.00414538	0.493949	0.0141581	0.584141	0.00272499	-0.483843	0.0165947	0.730311	5.09e-05	20.6872	11.7787	8.90841	2.87034
10106_at	10106	blue	-0.449662	0.0274843	0.669826	0.000343006	0.48458	0.0164061	0.554186	0.00495413	-0.564531	0.0040553	0.754851	2.02e-05	24.5415	11.1418	13.3996	-2.25783
10210_at	10210	blue	0.328214	0.117392	-0.49977	0.0128933	-0.249369	0.239948	-0.646372	0.000643615	0.531966	0.0074598	-0.814465	1.27e-06	28.0182	19.2916	8.72659	10.565
10308_at	10308	blue	0.219919	0.301803	-0.477899	0.0181805	-0.275941	0.191832	-0.611454	0.0015003	0.563025	0.00417692	-0.760291	1.62e-05	22.7574	15.2	7.5574	7.6426
10329_at	10329	blue	-0.338929	0.105203	0.514981	0.0100203	0.298171	0.157015	0.289699	0.169714	-0.385237	0.0630255	0.816398	1.15e-06	21.291	15.9358	5.35519	10.5806
10346_at	10346	blue	0.465115	0.0220107	-0.684033	0.00022799	-0.510957	0.010723	-0.500524	0.0127366	0.361604	0.082523	-0.760814	1.59e-05	30.4531	14.9732	15.4798	-0.506606
10421_at	10421	blue	-0.304271	0.148295	0.530672	0.0076335	0.0889204	0.679471	0.690886	0.000185725	-0.579306	0.00301245	0.727317	5.66e-05	27.8179	16.0128	11.8051	4.20773
10422_at	10422	blue	-0.359368	0.0845801	0.511549	0.0106172	0.399223	0.0532844	0.325147	0.121063	-0.638379	0.000788282	0.721497	6.92e-05	20.6965	11.4925	9.20401	2.28847
10483_at	10483	blue	0.478582	0.0179922	-0.400594	0.0523966	-0.324844	0.12143	-0.121302	0.572329	0.490732	0.0148996	-0.451466	0.0267943	6.8462	2.39654	4.44966	-2.05311
10499_at	10499	blue	-0.343312	0.100496	0.492384	0.0145149	0.337521	0.106749	0.167875	0.43298	-0.511654	0.0105986	0.667912	0.000361818	14.9069	9.85216	5.0547	4.79746
10513_at	10513	blue	-0.385608	0.0627508	0.44455	0.0295181	0.272794	0.197157	0.0194708	0.928046	-0.385131	0.0631046	0.53076	0.00762146	7.8929	4.55313	3.33977	1.21336
10529_at	10529	blue	-0.490089	0.0150516	0.65844	0.000468681	0.561945	0.00426599	0.600827	0.00190439	-0.506219	0.0116022	0.702934	0.000127777	24.561	11.2972	13.2638	-1.96653
10540_at	10540	blue	-0.427336	0.0372652	0.585174	0.00266667	0.358718	0.0851852	0.569593	0.00366828	-0.75941	1.68e-05	0.85264	1.22e-07	39.8574	26.2624	13.595	12.6674
10560_at	10560	blue	0.152261	0.477541	-0.43618	0.0331057	-0.302034	0.151452	-0.341108	0.102843	0.577228	0.00314372	-0.720936	7.06e-05	15.0421	10.2772	4.76487	5.51238
10664_at	10664	blue	-0.483103	0.0167856	0.495906	0.0137221	0.52432	0.00853527	0.362781	0.081456	-0.406724	0.0485661	0.678537	0.000267709	15.406	8.01966	7.38636	0.633307
10667_at	10667	blue	-0.363306	0.0809829	0.494346	0.0140689	0.394796	0.0562319	0.559617	0.00446342	-0.53078	0.00761885	0.538975	0.00657553	9.89202	3.16853	6.7235	-3.55497
10670_at	10670	blue	-0.315307	0.133405	0.497709	0.0133301	0.180286	0.399224	0.550036	0.00535891	-0.46489	0.0220835	0.746093	2.84e-05	17.2568	11.7447	5.5122	6.23246
10682_at	10682	blue	-0.381327	0.0659797	0.537349	0.00677249	0.571096	0.00355956	0.366113	0.0784913	-0.363757	0.0805788	0.503764	0.0120806	14.9786	4.34286	10.6357	-6.29284
10686_at	10686	blue	0.426338	0.037759	-0.696901	0.000154435	-0.519282	0.00931182	-0.443088	0.0301212	0.667056	0.000370516	-0.740852	3.46e-05	18.7013	8.54013	10.1612	-1.62108
10746_at	10746	blue	0.382312	0.0652254	-0.476179	0.0186619	-0.372364	0.0731503	-0.608811	0.0015932	0.219855	0.301946	-0.548074	0.00555974	16.2082	7.44881	8.75942	-1.31061
10783_at	10783	blue	0.44661	0.0286847	-0.539638	0.00649668	-0.462324	0.0229281	-0.43677	0.0328423	0.419126	0.0414862	-0.604984	0.00173646	12.2827	5.48897	6.79374	-1.30477
10846_at	10846	blue	-0.372024	0.0734331	0.509703	0.0109502	0.47785	0.0181941	0.192575	0.367301	-0.334058	0.110623	0.425722	0.0380666	8.37531	2.68328	5.69203	-3.00875
10876_at	10876	blue	-0.296701	0.159168	0.377027	0.0693487	0.116201	0.588705	0.458669	0.0241754	-0.40285	0.0509601	0.582429	0.00282397	8.59037	5.26311	3.32726	1.93585
109_at	109	blue	-0.468542	0.0209251	0.61672	0.00132889	0.470701	0.0202639	0.249515	0.239664	-0.323038	0.123635	0.688468	0.000199783	18.339	9.04336	9.29569	-0.252333
10922_at	10922	blue	-0.162907	0.44691	0.416202	0.043077	0.00160138	0.994075	0.2857	0.175951	-0.541397	0.00629111	0.69793	0.000149571	16.7907	12.6061	4.1846	8.42145
11078_at	11078	blue	-0.242279	0.254015	0.45882	0.024123	0.186345	0.383296	0.107045	0.618589	-0.496593	0.0135716	0.718088	7.77e-05	18.1576	13.9299	4.22776	9.7021
11119_at	11119	blue	0.386752	0.0619085	-0.501273	0.0125823	-0.438842	0.0319292	-0.362479	0.0817292	0.34759	0.0960542	-0.535514	0.00700064	8.25432	2.47941	5.7749	-3.29549
11137_at	11137	blue	-0.255765	0.227706	0.44742	0.0283622	0.0471296	0.826898	0.461009	0.0233706	-0.535179	0.00704295	0.752746	2.2e-05	20.2391	15.1513	5.08776	10.0636
11163_at	11163	blue	0.350178	0.0934384	-0.419392	0.0413436	-0.186926	0.381787	-0.349414	0.0942049	0.552619	0.00510384	-0.731605	4.86e-05	15.2469	11.8441	3.40285	8.44123
11183_at	11183	blue	0.167115	0.435097	-0.465119	0.0220095	-0.20824	0.328835	-0.720066	7.27e-05	0.521304	0.00899347	-0.689561	0.00019332	23.4185	14.0784	9.3401	4.73825
1122_at	1122	blue	0.238059	0.262633	-0.387362	0.0614635	-0.107059	0.618542	-0.464107	0.0223384	0.179354	0.401706	-0.666746	0.000373714	10.6019	7.27061	3.33125	3.93936
11234_at	11234	blue	0.504518	0.011932	-0.432648	0.0347201	-0.405444	0.0493473	-0.208423	0.3284	0.437192	0.0326546	-0.501287	0.0125796	7.02484	2.55712	4.46772	-1.9106
113419_at	113419	blue	-0.297918	0.157383	0.642753	0.000705988	0.464144	0.0223265	0.466354	0.0216131	-0.500645	0.0127116	0.761362	1.55e-05	20.3451	11.0872	9.2579	1.8293
114884_at	114884	blue	-0.412851	0.0449591	0.571987	0.00349642	0.490591	0.0149328	0.472504	0.0197248	-0.368551	0.0763736	0.715265	8.55e-05	24.7495	14.3234	10.4261	3.89726
114908_at	114908	blue	0.44711	0.0284853	-0.669538	0.000345782	-0.548061	0.00556118	-0.847985	1.68e-07	0.740569	3.5e-05	-0.762447	1.49e-05	44.1688	18.3277	25.8411	-7.51341
115207_at	115207	blue	0.255202	0.228766	-0.446716	0.0286423	-0.274604	0.194082	-0.482208	0.0170191	0.470719	0.0202585	-0.817743	1.06e-06	23.6196	18.5524	5.06722	13.4852
115752_at	115752	blue	-0.217946	0.306269	0.432571	0.034756	0.187765	0.379617	0.114777	0.593312	-0.486232	0.01599	0.723637	6.43e-05	16.1236	13.0215	3.10207	9.91941
116987_at	116987	blue	-0.420064	0.0409858	0.534001	0.00719343	0.265362	0.210125	0.311567	0.138326	-0.426352	0.0377522	0.64379	0.000687619	11.4713	6.80253	4.66878	2.13375
117248_at	117248	blue	-0.401944	0.0515332	0.443809	0.0298226	0.188416	0.377935	0.510333	0.0108356	-0.497179	0.0134445	0.66149	0.000431631	10.6595	6.21456	4.44491	1.76964
121665_at	121665	blue	-0.403277	0.0506917	0.485564	0.0161571	0.395709	0.0556141	0.271959	0.198586	-0.590925	0.00236104	0.67927	0.000262089	12.9865	7.44849	5.538	1.91049
123283_at	123283	blue	-0.293256	0.164298	0.468061	0.0210749	0.325919	0.120132	0.443598	0.0299098	-0.484473	0.0164335	0.448731	0.0278461	6.04774	1.42162	4.62612	-3.2045
123775_at	123775	blue	0.422672	0.039619	-0.54626	0.00575105	-0.29587	0.160395	-0.414927	0.0437856	0.76373	1.41e-05	-0.768826	1.14e-05	27.0898	17.1104	9.97941	7.131
124535_at	124535	blue	-0.415165	0.0436526	0.574854	0.00329953	0.468729	0.0208672	0.587244	0.002553	-0.485842	0.0160874	0.732045	4.78e-05	22.2434	11.4442	10.7992	0.645009
126069_at	126069	blue	0.369155	0.0758562	-0.486602	0.0158979	-0.40028	0.052599	-0.210471	0.323561	0.487259	0.0157356	-0.57287	0.00343472	7.8305	2.99824	4.83226	-1.83402
128239_at	128239	blue	-0.458932	0.024084	0.52788	0.00801947	0.587389	0.00254518	0.221906	0.297344	-0.326953	0.118891	0.576559	0.00318702	13.2634	4.76881	8.49462	-3.72581
128872_at	128872	blue	-0.307378	0.143988	0.522369	0.00882928	0.425429	0.0382136	0.66705	0.000370582	-0.454343	0.0257221	0.549151	0.00544882	12.3259	4.6411	7.68477	-3.04367
131616_at	131616	blue	-0.337768	0.106476	0.509978	0.0109001	0.484292	0.0164795	0.765612	1.3e-05	-0.545894	0.00579027	0.635033	0.000856696	24.7096	9.24179	15.4678	-6.22605
1326_at	1326	blue	0.155627	0.467745	-0.477554	0.0182763	-0.242098	0.254381	-0.530542	0.00765111	0.5039	0.0120537	-0.706208	0.000115068	16.1592	10.117	6.04223	4.07477
133686_at	133686	blue	0.309521	0.141072	-0.514258	0.0101438	-0.138499	0.518664	-0.588817	0.00246941	0.638808	0.000779872	-0.566532	0.00389839	14.1831	5.36986	8.81324	-3.44338
134466_at	134466	blue	-0.452672	0.0263406	0.575517	0.00325539	0.53749	0.00675515	0.277288	0.189584	-0.450117	0.027309	0.659743	0.00045253	17.3703	8.64367	8.72666	-0.0829871
1374_at	1374	blue	-0.518253	0.00947743	0.562641	0.00420843	0.290935	0.167817	0.360389	0.0836361	-0.499775	0.0128923	0.577845	0.00310426	9.86785	3.86232	6.00553	-2.14321
137492_at	137492	blue	0.292045	0.166128	-0.531589	0.00751007	-0.407422	0.0481437	-0.332308	0.112619	0.648712	0.00060586	-0.681619	0.000244757	15.1437	7.52929	7.61439	-0.0850971
139081_at	139081	blue	-0.508094	0.0112474	0.557811	0.00462184	0.35015	0.0934671	0.638654	0.000782889	-0.489477	0.0151974	0.626837	0.00104621	14.4642	6.2284	8.23585	-2.00746
145270_at	145270	blue	0.297966	0.157313	-0.336063	0.108367	-0.0141044	0.947846	-0.289782	0.169586	0.406854	0.048487	-0.6697	0.000344218	11.1214	8.87974	2.24165	6.63809
145873_at	145873	blue	0.423318	0.0392863	-0.568521	0.0037475	-0.561204	0.00432802	-0.286805	0.174212	0.64545	0.000659036	-0.686216	0.000213704	16.2739	7.13329	9.14065	-2.00736
1462_at	1462	blue	-0.27675	0.19048	0.460177	0.0236544	0.562851	0.00419119	0.0626697	0.771117	-0.344513	0.0992335	0.534956	0.00707126	14.0007	3.71008	10.2907	-6.58058
146691_at	146691	blue	-0.522832	0.00875878	0.592906	0.0022629	0.532221	0.00742594	0.424515	0.0386751	-0.513811	0.0102206	0.672943	0.000314187	15.1895	6.94245	8.24704	-1.30459
150094_at	150094	blue	0.328993	0.116472	-0.369413	0.0756358	-0.221914	0.297327	-0.0500401	0.81638	0.34408	0.0996877	-0.465175	0.0219912	4.80782	2.36609	2.44173	-0.0756352
150368_at	150368	blue	-0.226937	0.286241	0.393388	0.0571955	0.327251	0.118535	0.261936	0.216294	-0.579402	0.00300652	0.751827	2.28e-05	16.7089	11.0627	5.64624	5.41642
152559_at	152559	blue	0.229363	0.280982	-0.448571	0.0279087	-0.117493	0.584537	-0.476991	0.0184334	0.601376	0.00188143	-0.805248	2.07e-06	25.3989	20.1587	5.24024	14.9184
152815_at	152815	blue	0.180445	0.398802	-0.38961	0.0598435	-0.104047	0.628506	-0.312384	0.13724	0.603724	0.00178597	-0.714086	8.89e-05	19.1981	13.6075	5.59064	8.01683
157313_at	157313	blue	0.410419	0.0463647	-0.669989	0.000341449	-0.394612	0.0563571	-0.569509	0.00367447	0.400791	0.0522696	-0.705639	0.000117193	17.6988	7.87208	9.82675	-1.95467
161247_at	161247	blue	0.288891	0.170961	-0.391961	0.0581846	-0.149111	0.486805	-0.519483	0.00927983	0.45695	0.0247811	-0.61414	0.00141063	8.26226	4.92689	3.33537	1.59152
163033_at	163033	blue	-0.36412	0.080255	0.588725	0.0024742	0.430944	0.0355212	0.369836	0.075276	-0.614808	0.00138908	0.698837	0.000145396	16.4694	7.48483	8.98456	-1.49973
1632_at	1632	blue	-0.359976	0.0840171	0.417221	0.0425175	0.139812	0.514668	0.49481	0.013965	-0.525718	0.00832954	0.770369	1.07e-05	20.3459	15.5716	4.77429	10.7973
163702_at	163702	blue	-0.393665	0.0570047	0.427718	0.037077	0.304132	0.14849	0.323296	0.123319	-0.180706	0.398107	0.653978	0.000527846	10.0751	6.37461	3.70049	2.67413
1677_at	1677	blue	-0.22209	0.296935	0.416401	0.0429672	0.121067	0.573079	0.13072	0.542639	-0.333729	0.110996	0.672228	0.000320605	10.6251	8.3635	2.26155	6.10196
168374_at	168374	blue	0.284217	0.178303	-0.475954	0.0187254	-0.138163	0.519691	-0.526994	0.00814534	0.410135	0.0465312	-0.706112	0.000115423	17.8744	11.1386	6.73579	4.40284
168451_at	168451	blue	0.371971	0.0734777	-0.5338	0.0072194	-0.217817	0.306564	-0.677486	0.00027596	0.640706	0.000743535	-0.826374	6.51e-07	36.2015	24.1317	12.0697	12.062
1748_at	1748	blue	0.345427	0.0982809	-0.553739	0.00499648	-0.402348	0.0512771	-0.647775	0.000620753	0.368927	0.0760514	-0.535121	0.00705032	13.8627	4.18782	9.67486	-5.48704
1891_at	1891	blue	-0.520712	0.00908563	0.709587	0.000103123	0.639074	0.000774684	0.572903	0.00343245	-0.712699	9.31e-05	0.75056	2.39e-05	32.641	10.0199	22.6211	-12.6013
19_at	19	blue	0.44676	0.0286248	-0.516733	0.0097266	-0.430154	0.0358972	-0.356807	0.0869822	0.34951	0.094109	-0.746111	2.84e-05	19.7507	13.5338	6.21693	7.31684
1902_at	1902	blue	-0.295815	0.160476	0.39289	0.0575393	0.302655	0.150571	0.404856	0.0497095	-0.45941	0.0239185	0.705614	0.000117288	15.2944	10.601	4.69342	5.90753
1954_at	1954	blue	-0.378479	0.0681966	0.500998	0.0126388	0.206446	0.333112	0.543219	0.00608407	-0.432746	0.0346744	0.753865	2.1e-05	18.3276	12.4278	5.89981	6.52797
196_at	196	blue	0.584528	0.00270297	-0.759359	1.69e-05	-0.550494	0.005313	-0.831188	4.9e-07	0.501866	0.0124614	-0.693096	0.000173642	36.4248	11.6256	24.7992	-13.1736
198437_at	198437	blue	0.393627	0.0570313	-0.497412	0.0133942	-0.331046	0.114074	-0.274412	0.194406	0.557401	0.00465848	-0.436399	0.0330078	7.51256	2.09676	5.4158	-3.31904
200014_at	200014	blue	-0.433728	0.0342201	0.550698	0.00529255	0.371303	0.0740362	0.268304	0.204924	-0.684925	0.000222057	0.807295	1.86e-06	27.496	19.1106	8.3854	10.7252
2010_at	2010	blue	-0.256434	0.22645	0.456798	0.0248349	0.223261	0.294328	0.600132	0.00193375	-0.408284	0.047627	0.507901	0.0112836	9.10699	3.66936	5.43763	-1.76827
201266_at	201266	blue	-0.332444	0.112463	0.447641	0.0282746	0.357794	0.0860505	0.106508	0.620362	-0.491402	0.0147426	0.75365	2.12e-05	15.93	11.269	4.66098	6.60803
201283_at	201283	blue	0.44325	0.0300539	-0.551152	0.00524741	-0.543418	0.00606177	-0.191377	0.370347	0.52262	0.00879097	-0.636813	0.000819701	15.1261	5.50956	9.61653	-4.10697
2017_at	2017	blue	0.400748	0.0522977	-0.417891	0.0421525	-0.491157	0.0147999	-0.144955	0.499163	0.322076	0.124821	-0.592498	0.00228283	9.98634	4.22463	5.76171	-1.53709
202052_at	202052	blue	-0.409306	0.0470193	0.414167	0.0442122	0.401817	0.0516144	0.584615	0.00269805	-0.3759	0.0702533	0.526793	0.00817419	9.99145	3.59347	6.39799	-2.80452
2043_at	2043	blue	0.389475	0.0599396	-0.535264	0.00703213	-0.472428	0.0197472	-0.338484	0.105689	0.545219	0.00586326	-0.70466	0.00012093	18.254	8.98395	9.27009	-0.286135
204851_at	204851	blue	0.366273	0.0783507	-0.595017	0.00216213	-0.427091	0.0373856	-0.75827	1.76e-05	0.624324	0.0011111	-0.718509	7.66e-05	24.6062	11.5639	13.0423	-1.47844
205327_at	205327	blue	0.339114	0.105001	-0.546841	0.00568918	-0.218798	0.304335	-0.644793	0.000670225	0.671413	0.000328057	-0.837878	3.24e-07	38.9346	27.5517	11.383	16.1687
205428_at	205428	blue	0.330412	0.114811	-0.51248	0.0104524	-0.346479	0.0971931	-0.349903	0.0937146	0.577582	0.00312104	-0.760127	1.63e-05	20.5874	13.4442	7.14315	6.30108
2146_at	2146	blue	0.278569	0.187463	-0.463266	0.0226151	-0.302734	0.150459	-0.473532	0.0194226	0.547328	0.00563777	-0.797328	3.09e-06	22.4208	16.4245	5.99631	10.4282
220_at	220	blue	-0.399658	0.0530017	0.532721	0.00736002	0.335681	0.108794	0.310005	0.140418	-0.209364	0.32617	0.631807	0.000927435	10.6805	5.33813	5.34236	-0.00422953
2201_at	2201	blue	0.209009	0.327012	-0.44634	0.0287929	-0.0983343	0.647576	-0.406918	0.0484485	0.438214	0.0322038	-0.667082	0.000370255	10.302	6.87379	3.42816	3.44563
221079_at	221079	blue	0.423975	0.0389501	-0.545269	0.00585781	-0.321152	0.12597	-0.492445	0.0145009	0.755557	1.96e-05	-0.725915	5.94e-05	23.4266	12.8028	10.6238	2.17899
2224_at	2224	blue	-0.40542	0.0493616	0.475447	0.0188697	0.614695	0.0013927	0.270331	0.201392	-0.321414	0.125643	0.590938	0.00236037	18.444	7.78138	10.6627	-2.88129
22822_at	22822	blue	0.381111	0.0661459	-0.643676	0.000689614	-0.307395	0.143965	-0.520525	0.00911503	0.594753	0.00217455	-0.813541	1.34e-06	26.0574	16.164	9.89336	6.27065
22839_at	22839	blue	-0.464405	0.0222413	0.457998	0.0244106	0.39452	0.0564198	0.481234	0.0172763	-0.481776	0.0171329	0.700076	0.000139856	12.68	7.88194	4.79805	3.08389
22849_at	22849	blue	0.459896	0.0237509	-0.58465	0.00269612	-0.424279	0.038795	-0.52828	0.00796329	0.475446	0.0188699	-0.781082	6.65e-06	21.3335	12.3569	8.97653	3.3804
22897_at	22897	blue	-0.324701	0.121604	0.61671	0.00132918	0.351822	0.0918054	0.331871	0.113121	-0.66271	0.000417534	0.664311	0.000399643	20.0363	8.48648	11.5498	-3.06331
22906_at	22906	blue	-0.324696	0.12161	0.393796	0.0569151	0.276169	0.19145	0.0874995	0.684334	-0.284576	0.177732	0.529716	0.00776378	6.39499	3.5455	2.84949	0.696009
22907_at	22907	blue	-0.176839	0.408447	0.417165	0.0425482	0.211074	0.322145	0.159893	0.455474	-0.373751	0.0720029	0.813179	1.37e-06	20.1492	16.6209	3.5283	13.0926
22909_at	22909	blue	-0.497209	0.0134379	0.498317	0.0132	0.40708	0.0483502	0.179888	0.400283	-0.35575	0.0879884	0.54316	0.00609061	9.51049	4.27852	5.23197	-0.953456
22911_at	22911	blue	0.262176	0.215858	-0.449881	0.0274001	-0.0953808	0.657522	-0.417754	0.0422266	0.642717	0.000706651	-0.830671	5.05e-07	31.1747	25.0149	6.15987	18.855
22934_at	22934	blue	-0.237365	0.264069	0.46001	0.0237118	0.34254	0.101313	0.178977	0.402713	-0.235739	0.267453	0.590354	0.00238996	8.73912	3.9684	4.77072	-0.80232
2297_at	2297	blue	0.499246	0.0130033	-0.587469	0.00254086	-0.596061	0.00211376	-0.306167	0.145657	0.577193	0.00314598	-0.690761	0.000186435	20.2557	7.82304	12.4327	-4.60964
22980_at	22980	blue	-0.192893	0.366497	0.376707	0.0696053	-0.0248545	0.908224	0.462047	0.0230208	-0.462242	0.0229554	0.669974	0.000341592	13.1817	9.51291	3.66875	5.84416
23030_at	23030	blue	-0.263754	0.213006	0.44388	0.0297933	0.208951	0.327148	0.211217	0.32181	-0.438486	0.0320847	0.259866	0.220077	6.58984	1.10352	5.48631	-4.38279
23052_at	23052	blue	-0.284873	0.17726	0.437562	0.0324909	0.155966	0.466761	0.286333	0.174954	-0.346448	0.0972253	0.749065	2.54e-05	12.8836	9.92345	2.96018	6.96326
23065_at	23065	blue	-0.354538	0.0891536	0.606154	0.00169153	0.391707	0.058362	0.601358	0.0018822	-0.637399	0.000807816	0.912325	5.38e-10	43.3255	32.2439	11.0816	21.1623
23067_at	23067	blue	-0.32806	0.117575	0.377873	0.0686761	0.221089	0.299173	-0.038534	0.858122	-0.276221	0.191364	0.572506	0.00346005	6.79468	4.181	2.61368	1.56732
23070_at	23070	blue	-0.462962	0.0227157	0.726242	5.87e-05	0.613646	0.00142678	0.348769	0.0948564	-0.684404	0.000225506	0.706512	0.000113944	24.6089	7.80785	16.8011	-8.99321
23151_at	23151	blue	-0.352519	0.0911195	0.458669	0.0241755	0.522306	0.00883904	0.144857	0.499457	-0.368948	0.0760337	0.627437	0.00103122	14.9699	6.45924	8.51068	-2.05144
23165_at	23165	blue	-0.331552	0.113489	0.549402	0.00542318	0.467043	0.0213947	0.421624	0.0401636	-0.309572	0.141002	0.637439	0.000807013	16.2453	7.6206	8.62466	-1.00406
23171_at	23171	blue	-0.502971	0.0122385	0.663761	0.000405711	0.625057	0.00109181	0.537073	0.00680639	-0.571611	0.00352292	0.781881	6.41e-06	30.8689	14.1929	16.676	-2.48311
23204_at	23204	blue	0.549172	0.00544662	-0.661659	0.000429653	-0.525973	0.00829249	-0.340836	0.103136	0.633973	0.000879404	-0.801484	2.51e-06	30.8846	17.9538	12.9308	5.023
23216_at	23216	blue	-0.409349	0.0469939	0.527507	0.00807233	0.585298	0.00265971	0.319762	0.12771	-0.506258	0.0115947	0.669171	0.000349345	16.6494	6.55367	10.0957	-3.54205
23221_at	23221	blue	0.584603	0.00269877	-0.624019	0.0011192	-0.508044	0.0112568	-0.526108	0.0082729	0.567949	0.00379038	-0.618878	0.00126365	13.0377	3.88	9.15772	-5.27772
23261_at	23261	blue	0.354426	0.0892618	-0.378072	0.0685183	-0.181497	0.396011	0.154621	0.47066	0.231939	0.275465	-0.482115	0.0170435	6.67554	4.24936	2.42619	1.82317
23294_at	23294	blue	-0.436626	0.0329064	0.583963	0.0027351	0.397348	0.0545178	0.438037	0.0322813	-0.373777	0.0719819	0.595129	0.00215691	11.0352	3.9818	7.05343	-3.07164
23334_at	23334	blue	-0.301974	0.151537	0.444487	0.0295438	0.288084	0.172213	0.275641	0.192335	-0.505592	0.0117228	0.672113	0.000321651	13.7302	8.50737	5.22283	3.28455
23339_at	23339	blue	-0.25932	0.221083	0.515633	0.00991025	0.533992	0.00719457	0.530164	0.0077025	-0.597215	0.00206135	0.715416	8.51e-05	19.4445	9.70997	9.73455	-0.0245763
23383_at	23383	blue	-0.271864	0.198749	0.485908	0.0160709	0.201227	0.345745	0.290962	0.167777	-0.547201	0.00565111	0.835954	3.66e-07	27.103	22.3785	4.72449	17.654
23440_at	23440	blue	0.364475	0.0799384	-0.487894	0.0155799	-0.394653	0.0563292	-0.170861	0.424722	0.445814	0.0290042	-0.514698	0.0100685	6.05551	2.26991	3.7856	-1.51569
23515_at	23515	blue	0.374276	0.0715726	-0.597773	0.0020364	-0.320094	0.127292	-0.68686	0.000209637	0.615398	0.00137024	-0.792322	3.94e-06	29.1376	17.2482	11.8894	5.35874
23534_at	23534	blue	-0.322854	0.123861	0.591901	0.00231225	0.315964	0.132554	0.35228	0.0913544	-0.692455	0.000177074	0.748979	2.54e-05	21.3496	12.065	9.28461	2.78037
23567_at	23567	blue	-0.458436	0.0242568	0.482238	0.0170112	0.368813	0.0761493	0.0849838	0.692973	-0.356354	0.0874127	0.477143	0.0183909	10.6497	4.68489	5.96483	-1.27995
23764_at	23764	blue	0.58071	0.00292645	-0.735768	4.18e-05	-0.622334	0.00116489	-0.539772	0.00648078	0.724124	6.32e-05	-0.784453	5.7e-06	31.9645	12.3349	19.6296	-7.29473
24148_at	24148	blue	-0.23918	0.260326	0.451255	0.0268743	0.14356	0.503347	0.503794	0.0120747	-0.540374	0.00641	0.755291	1.99e-05	18.0054	13.037	4.96841	8.06856
2517_at	2517	blue	-0.352917	0.0907288	0.504984	0.0118409	0.446865	0.0285828	0.288269	0.171926	-0.520332	0.00914537	0.699266	0.000143458	16.4948	8.90287	7.59193	1.31095
2519_at	2519	blue	-0.242046	0.254484	0.449995	0.0273558	0.205857	0.334523	0.455949	0.0251392	-0.489218	0.0152595	0.673358	0.000310519	12.7549	7.70238	5.05253	2.64985
2530_at	2530	blue	-0.336885	0.107453	0.466056	0.0217081	0.324493	0.121856	0.518894	0.00937396	-0.675988	0.000288091	0.76404	1.39e-05	21.9274	14.2401	7.68732	6.55278
2531_at	2531	blue	0.285855	0.175706	-0.53525	0.00703387	-0.399202	0.0532981	-0.731155	4.94e-05	0.583977	0.00273434	-0.650757	0.000574458	22.5724	10.0076	12.5648	-2.55724
253980_at	253980	blue	-0.478867	0.0179142	0.546598	0.00571502	0.52802	0.00799985	0.213112	0.317386	-0.460801	0.0234414	0.763444	1.43e-05	22.5884	13.0459	9.54253	3.50337
257240_at	257240	blue	-0.654245	0.000524126	0.709915	0.000102025	0.609821	0.00155715	0.333233	0.11156	-0.549137	0.00545022	0.646797	0.000636611	18.5538	5.31964	13.2342	-7.91453
25778_at	25778	blue	-0.399113	0.053356	0.45172	0.0266981	0.337591	0.106672	0.12382	0.564322	-0.196444	0.357569	0.583357	0.00276994	10.3513	5.55272	4.79862	0.754106
2580_at	2580	blue	-0.20328	0.340743	0.423813	0.0390325	0.196317	0.357885	0.27516	0.193144	-0.376199	0.0700126	0.766657	1.25e-05	16.0298	12.4153	3.61445	8.80087
258010_at	258010	blue	0.298571	0.156432	-0.481798	0.0171269	-0.246601	0.245378	-0.392155	0.0580494	0.747835	2.66e-05	-0.632424	0.000913516	16.3452	7.70889	8.63635	-0.927456
25816_at	25816	blue	0.423692	0.0390947	-0.567824	0.00379986	-0.489234	0.0152555	-0.389253	0.0600986	0.530086	0.00771319	-0.750626	2.39e-05	20.0976	12.0309	8.06672	3.96413
25851_at	25851	blue	-0.390509	0.0592052	0.455629	0.0252545	0.25712	0.225166	0.12773	0.551986	-0.370857	0.0744114	0.648375	0.000611178	7.89464	5.18973	2.7049	2.48483
25854_at	25854	blue	0.172712	0.419646	-0.361605	0.0825221	-0.142535	0.506431	-0.244183	0.250186	0.313743	0.135446	-0.711032	9.84e-05	9.93403	7.61051	2.32353	5.28698
25929_at	25929	blue	-0.300041	0.154304	0.520567	0.00910848	0.312303	0.137347	0.265139	0.210524	-0.585163	0.00266729	0.729807	5.18e-05	15.6065	9.5527	6.05383	3.49887
25946_at	25946	blue	-0.471956	0.0198873	0.550362	0.00532621	0.589151	0.00245193	0.386649	0.061984	-0.311671	0.138187	0.576474	0.00319252	15.7045	5.09436	10.6102	-5.51582
26020_at	26020	blue	-0.374112	0.071707	0.481283	0.0172632	0.421972	0.0399822	0.446418	0.0287613	-0.430678	0.0356472	0.628929	0.000994716	14.8466	7.32582	7.52077	-0.194951
260293_at	260293	blue	0.461647	0.0231552	-0.577266	0.0031413	-0.432216	0.0349219	-0.154868	0.469944	0.326328	0.119639	-0.674336	0.000302003	14.4923	7.07306	7.41925	-0.346191
26088_at	26088	blue	-0.34872	0.094905	0.555406	0.00484009	0.16695	0.435557	0.39034	0.0593244	-0.444039	0.0297277	0.820928	8.9e-07	24.7783	18.7972	5.98105	12.8162
26127_at	26127	blue	0.417881	0.0421576	-0.626324	0.00105918	-0.454644	0.0256122	-0.698438	0.000147218	0.700049	0.000139973	-0.846779	1.82e-07	42.8016	26.4413	16.3603	10.081
26205_at	26205	blue	-0.339669	0.104397	0.559244	0.0044958	0.348814	0.0948101	0.513662	0.0102465	-0.535235	0.00703586	0.862277	6.08e-08	29.9168	22.6401	7.27668	15.3634
26268_at	26268	blue	-0.404777	0.0497579	0.596617	0.00208839	0.298098	0.157121	0.224728	0.291085	-0.462707	0.0228003	0.712993	9.22e-05	21.3359	13.931	7.40495	6.52601
2633_at	2633	blue	0.427494	0.0371874	-0.642102	0.000717749	-0.417806	0.0421986	-0.379119	0.0676935	0.372568	0.0729806	-0.750197	2.43e-05	20.303	11.1018	9.20119	1.9006
26585_at	26585	blue	0.443461	0.0299666	-0.730195	5.11e-05	-0.545065	0.00588006	-0.538756	0.00660186	0.538688	0.00660994	-0.629931	0.000970837	20.423	5.74869	14.6743	-8.92564
26873_at	26873	blue	-0.571273	0.00354697	0.78528	5.49e-06	0.514889	0.010036	0.483879	0.0165854	-0.590267	0.0023944	0.674368	0.000301733	16.925	4.57834	12.3467	-7.76834
27130_at	27130	blue	-0.286213	0.175142	0.457609	0.0245476	0.372512	0.0730273	0.365737	0.0788217	-0.635865	0.000839229	0.639151	0.000773189	12.3005	5.79646	6.504	-0.707545
27143_at	27143	blue	-0.294969	0.161733	0.455079	0.0254536	0.304879	0.147446	0.345908	0.097783	-0.56054	0.00438426	0.68731	0.000206842	12.7699	7.9456	4.82432	3.12128
27148_at	27148	blue	-0.26514	0.210523	0.453174	0.0261538	0.198445	0.352592	0.264432	0.211788	-0.561645	0.00429102	0.679013	0.000264045	14.3675	10.1675	4.20007	5.96741
27153_at	27153	blue	0.431643	0.0351908	-0.516826	0.00971123	-0.394337	0.0565447	-0.575852	0.00323325	0.660923	0.000438323	-0.702448	0.000129761	18.0876	8.83523	9.25237	-0.417138
27286_at	27286	blue	-0.521864	0.00890688	0.672197	0.000320891	0.637367	0.000808474	0.402575	0.0511336	-0.527815	0.0080287	0.772118	9.88e-06	33.6006	16.4467	17.1539	-0.70722
27339_at	27339	blue	-0.479053	0.0178633	0.615423	0.00136946	0.210787	0.322818	0.584288	0.00271663	-0.609643	0.00156346	0.713909	8.94e-05	20.5404	11.3393	9.20106	2.13827
28227_at	28227	blue	-0.316309	0.132108	0.536695	0.00685311	0.391953	0.0581902	0.224153	0.292353	-0.573395	0.00339852	0.751615	2.3e-05	17.912	11.572	6.34	5.23202
2826_at	2826	blue	-0.474918	0.0190211	0.684774	0.00022305	0.595206	0.00215333	0.65636	0.000495497	-0.489251	0.0152514	0.708683	0.000106207	34.0929	15.0933	18.9997	-3.9064
283267_at	283267	blue	-0.357107	0.086698	0.488751	0.0153719	0.554494	0.00492511	0.365977	0.0786108	-0.293582	0.163808	0.592943	0.00226111	14.5486	5.60653	8.94205	-3.33552
284306_at	284306	blue	0.244971	0.248612	-0.509479	0.0109913	-0.451988	0.026597	-0.148735	0.487917	0.455813	0.0251879	-0.508202	0.0112272	7.27965	2.15755	5.1221	-2.96455
284361_at	284361	blue	-0.454604	0.0256267	0.618814	0.00126553	0.685819	0.000216244	0.353247	0.0904063	-0.591111	0.00235167	0.58903	0.00245827	22.2368	5.25839	16.9784	-11.72
285203_at	285203	blue	0.195415	0.360143	-0.507742	0.0113134	-0.286625	0.174494	-0.733726	4.5e-05	0.620628	0.00121277	-0.772278	9.81e-06	31.9648	20.4665	11.4983	8.96818
285367_at	285367	blue	-0.29917	0.155562	0.46126	0.0232857	0.23151	0.276379	0.330649	0.114536	-0.467129	0.0213674	0.760031	1.64e-05	16.0809	12.0691	4.01174	8.05739
286464_at	286464	blue	0.28746	0.173187	-0.506189	0.0116079	-0.358087	0.0857752	-0.668471	0.000356234	0.565273	0.00399651	-0.610097	0.00154741	13.4914	5.85476	7.63665	-1.78189
29080_at	29080	blue	0.509722	0.0109468	-0.622719	0.00115431	-0.424826	0.0385176	-0.354421	0.0892665	0.632645	0.00090858	-0.890017	5.85e-09	35.8919	25.9746	9.91726	16.0574
29086_at	29086	blue	-0.163034	0.446552	0.395287	0.0558988	0.0680135	0.752173	0.468243	0.0210183	-0.565974	0.00394162	0.747221	2.72e-05	21.6084	16.4969	5.11148	11.3854
29102_at	29102	blue	-0.340857	0.103113	0.555747	0.00480867	0.364995	0.0794764	0.203376	0.340509	-0.647635	0.000623003	0.750159	2.43e-05	24.825	15.7185	9.10645	6.61209
2954_at	2954	blue	-0.514908	0.0100329	0.748986	2.54e-05	0.491071	0.01482	0.752413	2.23e-05	-0.662876	0.000415654	0.855588	9.91e-08	41.4154	21.7757	19.6396	2.13609
2968_at	2968	blue	-0.143509	0.503501	0.383888	0.0640333	0.0311324	0.885177	0.575803	0.00323648	-0.457608	0.024548	0.673737	0.000307191	16.5033	10.8721	5.63123	5.24086
29920_at	29920	blue	-0.144961	0.499147	0.430141	0.0359036	0.179302	0.401845	0.326771	0.119109	-0.372131	0.073344	0.776423	8.19e-06	16.6989	12.8494	3.8495	8.99989
29984_at	29984	blue	-0.332472	0.112431	0.509464	0.010994	0.49177	0.0146569	0.314517	0.134434	-0.356507	0.0872666	0.707536	0.000110235	17.9522	9.08682	8.86541	0.221403
3075_at	3075	blue	0.30843	0.142551	-0.534453	0.00713543	-0.454505	0.025663	-0.272754	0.197225	0.225756	0.288826	-0.512764	0.0104027	14.4823	5.14086	9.3414	-4.20054
30837_at	30837	blue	-0.42935	0.0362835	0.600262	0.00192822	0.316572	0.13177	0.479268	0.0178048	-0.250762	0.237247	0.690558	0.000187585	13.6881	6.95138	6.73671	0.214667
3155_at	3155	blue	-0.415661	0.0433764	0.569852	0.00364938	0.45553	0.0252903	0.742115	3.3e-05	-0.600988	0.00189762	0.582831	0.00280048	17.9345	4.70364	13.2308	-8.52717
321_at	321	blue	0.367811	0.0770115	-0.491958	0.0146134	-0.600262	0.00192822	-0.39986	0.0528708	0.538058	0.00668598	-0.404258	0.0500796	10.04	1.06791	8.97214	-7.90423
3214_at	3214	blue	-0.390099	0.0594957	0.44614	0.0288732	0.0802311	0.709394	0.408929	0.0472425	-0.440585	0.0311769	0.643728	0.000688698	9.63159	5.76165	3.86994	1.89171
3216_at	3216	blue	-0.481923	0.0170942	0.589644	0.00242639	0.461461	0.0232176	0.40469	0.0498116	-0.344597	0.0991462	0.707164	0.000111571	17.2698	8.33228	8.93752	-0.605241
3242_at	3242	blue	0.403441	0.050589	-0.52336	0.00867891	-0.457902	0.0244443	-0.167655	0.433593	0.535197	0.00704063	-0.415719	0.0433442	9.90375	2.43484	7.46891	-5.03407
330_at	330	blue	0.460837	0.0234292	-0.505242	0.0117906	-0.268926	0.203837	-0.571181	0.00355351	0.433929	0.0341276	-0.739067	3.7e-05	19.954	13.6288	6.32519	7.3036
3384_at	3384	blue	-0.425861	0.0379972	0.447297	0.028411	0.568698	0.00373435	0.513988	0.0101901	-0.514259	0.0101436	0.600578	0.00191487	16.774	5.09929	11.6747	-6.57539
341947_at	341947	blue	0.407337	0.0481952	-0.503996	0.0120346	-0.387622	0.0612748	-0.205439	0.335527	0.477183	0.0183796	-0.641992	0.000719764	13.3028	6.82679	6.476	0.350796
342035_at	342035	blue	-0.443332	0.0300198	0.548454	0.00552041	0.662376	0.000421359	0.291958	0.16626	-0.564192	0.00408246	0.640172	0.000753606	19.2362	6.19915	13.037	-6.83787
342892_at	342892	blue	0.274691	0.193935	-0.500186	0.0128067	-0.24465	0.249252	-0.600336	0.00192509	0.409774	0.0467433	-0.69108	0.00018464	14.6717	8.67013	6.00156	2.66857
3433_at	3433	blue	0.401193	0.052012	-0.556183	0.00476872	-0.516845	0.009708	-0.360663	0.0833841	0.498831	0.0130908	-0.627546	0.00102851	14.9222	7.42477	7.49746	-0.072685
3434_at	3434	blue	0.545372	0.00584663	-0.623298	0.00113855	-0.536058	0.00693226	-0.514848	0.0100429	0.56608	0.00393343	-0.801294	2.54e-06	28.8564	17.8787	10.9777	6.90093
3437_at	3437	blue	0.546007	0.00577817	-0.624084	0.00111748	-0.682886	0.000235826	-0.43104	0.0354756	0.538457	0.00663781	-0.609152	0.00158096	22.8231	7.97293	14.8502	-6.87723
3475_at	3475	blue	0.33293	0.111907	-0.676784	0.000281588	-0.315618	0.133002	-0.651042	0.000570201	0.591259	0.00234423	-0.766535	1.25e-05	22.429	12.0115	10.4176	1.59388
353116_at	353116	blue	-0.267946	0.205552	0.47213	0.0198358	0.304364	0.148166	0.447336	0.0283955	-0.614141	0.00141059	0.759581	1.67e-05	18.2693	12.2527	6.01658	6.2361
3551_at	3551	blue	-0.539546	0.00650754	0.6648	0.000394318	0.488367	0.0154648	0.478127	0.0181177	-0.594255	0.00219807	0.628938	0.000994492	15.6726	4.80816	10.8644	-6.05625
3597_at	3597	blue	-0.367328	0.0774309	0.426786	0.0375367	0.37153	0.0738461	0.523816	0.00861034	-0.24223	0.254112	0.56147	0.00430563	12.864	6.58295	6.28101	0.301945
3628_at	3628	blue	-0.440745	0.0311083	0.515899	0.00986554	0.443528	0.0299386	0.740191	3.55e-05	-0.409086	0.0471496	0.608408	0.0016078	21.0177	8.45864	12.559	-4.10038
3659_at	3659	blue	0.505178	0.011803	-0.626574	0.00105286	-0.587902	0.00251773	-0.422909	0.0394967	0.433985	0.034102	-0.812781	1.4e-06	32.2111	19.1454	13.0657	6.07972
3667_at	3667	blue	0.634151	0.000875554	-0.744849	2.98e-05	-0.574573	0.00331839	-0.48525	0.0162362	0.454104	0.0258101	-0.704868	0.000120126	22.4313	8.20757	14.2238	-6.0162
3693_at	3693	blue	-0.489862	0.0151056	0.5588	0.00453455	0.421023	0.0404787	0.308047	0.143073	-0.537246	0.00678516	0.749309	2.51e-05	17.1494	10.9318	6.21758	4.71423
3704_at	3704	blue	-0.347137	0.0965173	0.446607	0.0286859	0.0865622	0.687548	0.487623	0.015646	-0.214123	0.315041	0.650703	0.000575267	11.0151	6.63901	4.37605	2.26296
374387_at	374387	blue	-0.338728	0.105422	0.540672	0.00637515	0.427793	0.0370403	0.448726	0.0278481	-0.427833	0.0370206	0.608116	0.00161845	10.099	4.19535	5.90362	-1.70827
374659_at	374659	blue	-0.308521	0.142427	0.471007	0.0201718	0.310789	0.139365	0.14044	0.512765	-0.433445	0.0343506	0.697735	0.000150482	12.8998	9.26922	3.63061	5.63862
3831_at	3831	blue	-0.323975	0.122488	0.425592	0.0381321	0.557176	0.00467862	0.332294	0.112635	-0.491133	0.0148054	0.626452	0.00105594	13.6679	4.90243	8.7655	-3.86308
388272_at	388272	blue	0.222778	0.295402	-0.487781	0.0156075	-0.19579	0.359204	-0.537354	0.00677189	0.593326	0.00224253	-0.720586	7.14e-05	16.8529	10.1416	6.7113	3.43032
388327_at	388327	blue	0.205335	0.335779	-0.438281	0.0321742	-0.332092	0.112867	-0.219699	0.302299	0.574229	0.00334163	-0.550117	0.00535082	7.06218	2.98576	4.07642	-1.09066
390_at	390	blue	0.496644	0.0135605	-0.659051	0.000461046	-0.516936	0.00969296	-0.621032	0.00120129	0.46421	0.0223047	-0.84305	2.33e-07	34.3816	20.8812	13.5004	7.3808
3916_at	3916	blue	-0.678207	0.000270278	0.709131	0.00010467	0.614865	0.00138725	0.612225	0.00147408	-0.683225	0.00023349	0.634184	0.000874846	17.7781	4.63113	13.147	-8.51584
3977_at	3977	blue	0.603593	0.00179117	-0.747641	2.68e-05	-0.55143	0.00521997	-0.725379	6.05e-05	0.588615	0.00247999	-0.778849	7.35e-06	30.5666	11.7558	18.8108	-7.05502
3992_at	3992	blue	-0.235408	0.268144	0.444157	0.0296792	0.306097	0.145754	0.345159	0.0985597	-0.271428	0.199499	0.57289	0.00343333	11.1123	5.42895	5.68333	-0.254378
4026_at	4026	blue	-0.467176	0.0213527	0.577405	0.00313235	0.637922	0.000797336	0.242134	0.254307	-0.468537	0.0209268	0.600948	0.0018993	18.3444	5.0841	13.2603	-8.17617
4037_at	4037	blue	-0.250062	0.238601	0.480114	0.0175758	0.161576	0.450681	0.451655	0.0267226	-0.380582	0.0665538	0.665533	0.000386446	11.757	6.42333	5.33365	1.08969
4082_at	4082	blue	0.389294	0.0600695	-0.517958	0.00952533	-0.378818	0.0679301	-0.415822	0.0432873	0.200497	0.347536	-0.638844	0.000779164	13.2424	6.59928	6.64313	-0.0438446
414_at	414	blue	-0.273009	0.196789	0.543524	0.0060499	0.458623	0.0241915	0.312553	0.137016	-0.488878	0.0153411	0.716831	8.11e-05	15.9203	8.98776	6.93251	2.05525
4172_at	4172	blue	-0.226991	0.286124	0.410201	0.0464921	0.112072	0.602106	0.372575	0.0729748	-0.40086	0.0522254	0.754924	2.01e-05	15.2715	11.9164	3.35513	8.56122
4174_at	4174	blue	-0.23843	0.261869	0.482012	0.0170707	0.317877	0.130097	0.391939	0.0581999	-0.583742	0.00274777	0.729203	5.29e-05	14.6784	9.25	5.42838	3.82162
4299_at	4299	blue	0.292776	0.165022	-0.42706	0.0374014	-0.301625	0.152035	-0.258983	0.221706	0.573831	0.0033687	-0.750864	2.36e-05	16.5652	12.1736	4.39163	7.78194
4312_at	4312	blue	0.272167	0.198229	-0.556578	0.00473271	-0.430722	0.0356266	-0.488753	0.0153714	0.565509	0.00397798	-0.664042	0.000402606	13.0406	5.80098	7.23958	-1.4386
435_at	435	blue	-0.460253	0.0236283	0.669945	0.000341865	0.455811	0.0251889	0.662862	0.000415809	-0.535566	0.00699408	0.695633	0.00016062	20.9137	7.80709	13.1066	-5.29951
440288_at	440288	blue	-0.359226	0.0847114	0.630661	0.000953745	0.287007	0.173896	0.459437	0.023909	-0.707508	0.000110337	0.851548	1.32e-07	33.5586	23.2759	10.2827	12.9933
440515_at	440515	blue	0.196377	0.357735	-0.446174	0.0288593	-0.0977806	0.649437	-0.533915	0.00720453	0.481615	0.0171752	-0.706168	0.000115216	19.4198	12.7731	6.64674	6.12631
4595_at	4595	blue	-0.506705	0.0115095	0.748844	2.56e-05	0.676671	0.000282498	0.543225	0.0060833	-0.624125	0.00111637	0.748413	2.6e-05	26.9803	8.97031	18.0099	-9.03964
4604_at	4604	blue	0.464242	0.0222946	-0.420811	0.0405904	-0.465346	0.0219361	-0.0943991	0.66084	0.332258	0.112677	-0.62192	0.00117638	10.0214	4.93042	5.09094	-0.160523
4609_at	4609	blue	0.345099	0.0986226	-0.439642	0.0315819	-0.176312	0.409868	0.0153904	0.943098	0.196416	0.357639	-0.469122	0.0207459	7.13067	3.37002	3.76065	-0.390629
4668_at	4668	blue	-0.262142	0.21592	0.414617	0.0439595	0.406608	0.048636	0.394156	0.0566687	-0.447495	0.0283324	0.741155	3.43e-05	16.1174	10.2197	5.89772	4.32198
4673_at	4673	blue	0.215902	0.310941	-0.475976	0.0187193	-0.20675	0.332386	-0.439751	0.031535	0.520058	0.00918848	-0.563992	0.00409847	6.8727	3.25523	3.61747	-0.362244
4692_at	4692	blue	-0.259292	0.221135	0.499708	0.0129064	0.300597	0.153505	0.210017	0.32463	-0.390227	0.0594049	0.479811	0.0176576	6.50424	2.39538	4.10886	-1.71348
4698_at	4698	blue	0.309483	0.141123	-0.611112	0.00151205	-0.340676	0.103307	-0.678981	0.000264296	0.761413	1.55e-05	-0.805435	2.05e-06	32.5553	18.0228	14.5325	3.49032
4739_at	4739	blue	0.251733	0.235374	-0.384103	0.0638716	-0.198574	0.352274	-0.203332	0.340615	0.388704	0.0604922	-0.817687	1.07e-06	19.9825	16.9237	3.05883	13.8649
4817_at	4817	blue	-0.632697	0.000907422	0.650347	0.000580636	0.557451	0.00465395	0.733146	4.6e-05	-0.690191	0.000189678	0.692782	0.000175317	26.6714	7.62074	19.0506	-11.4299
4863_at	4863	blue	0.423647	0.0391173	-0.528925	0.00787322	-0.390898	0.0589303	-0.622893	0.00114957	0.336518	0.107861	-0.574538	0.00332079	13.1465	4.24113	8.90537	-4.66424
4952_at	4952	blue	-0.284651	0.177612	0.374194	0.0716399	0.406327	0.0488071	0.340495	0.103503	-0.398746	0.0535962	0.649096	0.000599857	10.8253	6.29265	4.53263	1.76002
50484_at	50484	blue	0.290559	0.168394	-0.460326	0.0236034	-0.336947	0.107384	-0.534815	0.0070891	0.480061	0.0175899	-0.773941	9.13e-06	20.4467	14.3111	6.13563	8.17545
50717_at	50717	blue	-0.335634	0.108847	0.442579	0.0303334	0.28156	0.182573	0.334444	0.110186	-0.625816	0.00107219	0.742739	3.23e-05	16.8286	11.755	5.07355	6.68149
5089_at	5089	blue	-0.312566	0.136999	0.517676	0.0095714	0.319345	0.128235	0.546836	0.00568969	-0.446648	0.0286694	0.573602	0.00338429	9.58016	3.74773	5.83243	-2.0847
5091_at	5091	blue	-0.385988	0.0624704	0.611248	0.00150736	0.442718	0.0302754	0.561231	0.00432575	-0.670309	0.000338401	0.797688	3.04e-06	29.709	17.2449	12.4641	4.78085
51058_at	51058	blue	-0.291015	0.167696	0.464906	0.0220785	0.313825	0.13534	0.239575	0.259517	-0.50732	0.0113927	0.669279	0.000348298	11.5577	6.64439	4.91327	1.73112
5106_at	5106	blue	-0.263024	0.214322	0.45566	0.0252431	0.3466	0.0970692	0.294314	0.162711	-0.576705	0.00317753	0.752337	2.23e-05	17.8726	11.2223	6.65024	4.57208
51104_at	51104	blue	0.298053	0.157187	-0.512417	0.0104637	-0.437125	0.0326841	-0.340418	0.103586	0.707126	0.000111707	-0.76043	1.61e-05	22.7732	12.1139	10.6593	1.45453
51124_at	51124	blue	0.515731	0.00989374	-0.562126	0.00425092	-0.482014	0.01707	-0.358132	0.0857331	0.73569	4.19e-05	-0.654478	0.00052091	19.155	7.23121	11.9238	-4.69262
51150_at	51150	blue	-0.189582	0.374938	0.428877	0.0365118	0.337891	0.106341	0.378535	0.0681523	-0.490311	0.0149989	0.808021	1.8e-06	23.6135	18.1653	5.44819	12.7171
51160_at	51160	blue	-0.366266	0.0783565	0.50342	0.0121489	0.443814	0.0298206	0.487225	0.0157438	-0.684835	0.000222647	0.826273	6.55e-07	28.9473	17.9527	10.9946	6.95803
51186_at	51186	blue	0.262236	0.215748	-0.440292	0.0313025	-0.175217	0.412829	-0.424664	0.0385995	0.658868	0.000463323	-0.803468	2.27e-06	25.4807	19.4642	6.01652	13.4476
51295_at	51295	blue	-0.256255	0.226786	0.357177	0.086632	0.0912272	0.671604	0.513063	0.0103504	-0.45557	0.0252758	0.483206	0.0167589	8.44172	3.7999	4.64182	-0.841919
51430_at	51430	blue	0.460795	0.0234433	-0.579373	0.00300834	-0.423942	0.038967	-0.77783	7.69e-06	0.673931	0.000305503	-0.738067	3.84e-05	29.9785	13.2745	16.7039	-3.42943
5144_at	5144	blue	0.308249	0.142797	-0.409332	0.047004	-0.207347	0.33096	-0.200339	0.347921	0.22549	0.289408	-0.63185	0.000926461	5.93453	3.92934	2.00519	1.92416
51479_at	51479	blue	-0.311873	0.137918	0.45675	0.024852	0.354275	0.0894074	-0.0614094	0.775604	-0.388306	0.060779	0.34056	0.103433	9.72499	2.61124	7.11374	-4.5025
51497_at	51497	blue	-0.272445	0.197754	0.520005	0.00919689	0.310198	0.140158	0.622676	0.00115549	-0.681383	0.000246455	0.867216	4.16e-08	40.0054	29.0062	10.9992	18.007
51542_at	51542	blue	-0.298311	0.15681	0.370429	0.0747726	0.293791	0.163493	-0.00287327	0.989369	-0.177495	0.406684	0.645334	0.000661005	9.62155	6.48131	3.14025	3.34106
51562_at	51562	blue	0.27205	0.198429	-0.502901	0.0122525	-0.159585	0.456356	-0.502072	0.0124195	0.711335	9.74e-05	-0.758348	1.76e-05	24.1732	15.7486	8.4246	7.32402
51566_at	51566	blue	0.434627	0.0338082	-0.597843	0.00203331	-0.515431	0.0099442	-0.473185	0.0195241	0.666853	0.000372612	-0.792191	3.97e-06	26.2393	14.8288	11.4105	3.41826
51604_at	51604	blue	-0.213953	0.315433	0.416027	0.0431739	0.38856	0.0605959	0.28205	0.18178	-0.474918	0.0190212	0.674242	0.000302814	11.9418	7.30918	4.6326	2.67658
51754_at	51754	blue	-0.348233	0.095399	0.495034	0.013915	0.550449	0.00531744	0.59871	0.00199511	-0.418565	0.0417877	0.58992	0.00241217	14.1591	4.65868	9.50037	-4.8417
5253_at	5253	blue	-0.368988	0.0759992	0.487356	0.0157116	0.299311	0.155358	0.367841	0.0769862	-0.485341	0.0162133	0.79986	2.73e-06	18.7816	14.007	4.77459	9.23242
5287_at	5287	blue	0.382293	0.0652399	-0.499873	0.0128718	-0.514506	0.0101013	-0.402904	0.0509262	0.353599	0.0900637	-0.570057	0.00363439	10.8422	4.04938	6.79284	-2.74346
5366_at	5366	blue	0.500364	0.0127698	-0.766889	1.23e-05	-0.614697	0.00139264	-0.572514	0.00345945	0.56273	0.00420109	-0.854427	1.08e-07	39.2876	21.1724	18.1152	3.0572
5394_at	5394	blue	-0.478351	0.0180558	0.534247	0.00716184	0.396164	0.0553078	0.204238	0.338423	-0.612563	0.00146269	0.499532	0.0129432	12.5684	4.47062	8.09774	-3.62712
54102_at	54102	blue	-0.500953	0.0126481	0.576512	0.00319004	0.27364	0.195716	0.450739	0.0270705	-0.598323	0.00201208	0.768935	1.13e-05	18.303	12.0868	6.21622	5.87056
54497_at	54497	blue	-0.336486	0.107896	0.512206	0.0105007	0.514647	0.0100772	0.530926	0.00759905	-0.75394	2.1e-05	0.70236	0.000130126	22.6464	9.44491	13.2014	-3.75654
54627_at	54627	blue	-0.327285	0.118496	0.477856	0.0181924	0.442326	0.0304395	0.122097	0.569794	-0.466325	0.0216224	0.623809	0.00112481	9.8698	4.56212	5.30768	-0.745554
54662_at	54662	blue	-0.302328	0.151034	0.50222	0.0123897	0.275609	0.19239	0.222548	0.295913	-0.516934	0.00969332	0.484999	0.0162996	7.79644	2.90633	4.89011	-1.98377
54704_at	54704	blue	0.296883	0.158901	-0.376178	0.0700298	-0.156343	0.465672	-0.444988	0.0293393	0.306836	0.144734	-0.6376	0.000803787	8.96856	5.99922	2.96934	3.02988
54893_at	54893	blue	-0.211589	0.320938	0.445206	0.0292504	0.091687	0.670039	0.121786	0.570785	-0.381299	0.066001	0.716389	8.23e-05	12.7299	9.62176	3.10816	6.5136
54948_at	54948	blue	-0.369605	0.075472	0.519367	0.0092983	0.239052	0.260589	0.364237	0.0801498	-0.454742	0.0255765	0.516066	0.00983758	6.81404	2.39524	4.4188	-2.02356
54994_at	54994	blue	-0.460729	0.0234657	0.597335	0.00205597	0.393179	0.0573397	0.690629	0.000187179	-0.615465	0.00136812	0.789085	4.6e-06	28.5864	16.1	12.4864	3.61367
55004_at	55004	blue	-0.296141	0.159994	0.488323	0.0154755	0.168483	0.431293	0.444373	0.0295906	-0.374799	0.0711458	0.686241	0.000213541	11.0253	6.86875	4.15657	2.71219
55013_at	55013	blue	-0.475009	0.0189949	0.553095	0.00505795	0.632122	0.000920304	0.527224	0.00811259	-0.527982	0.00800509	0.549764	0.00538644	17.4185	4.51343	12.9051	-8.39162
55076_at	55076	blue	0.475995	0.018714	-0.614491	0.00139926	-0.366555	0.0781042	-0.265251	0.210323	0.564467	0.00406047	-0.788231	4.78e-06	21.0617	14.1331	6.92852	7.20463
5510_at	5510	blue	-0.367951	0.0768909	0.556011	0.00478438	0.371444	0.0739178	0.664914	0.00039308	-0.505583	0.0117247	0.782668	6.19e-06	25.053	15.2101	9.84292	5.36716
55157_at	55157	blue	-0.37856	0.0681329	0.42506	0.0383996	0.337643	0.106614	0.273255	0.19637	-0.175547	0.411936	0.596301	0.00210277	8.93682	4.38179	4.55503	-0.173236
55163_at	55163	blue	-0.29739	0.158156	0.497174	0.0134454	0.428854	0.036523	0.438121	0.0322446	-0.33986	0.104189	0.729597	5.22e-05	18.3883	11.438	6.9503	4.48773
55174_at	55174	blue	-0.182294	0.393904	0.448137	0.0280789	0.275842	0.191998	0.4298	0.0360666	-0.609042	0.00158489	0.862166	6.13e-08	29.697	23.5965	6.10054	17.496
55187_at	55187	blue	-0.198446	0.352591	0.400097	0.052717	0.0501824	0.815866	0.293452	0.164002	-0.289828	0.169516	0.724153	6.32e-05	11.2488	8.90029	2.34855	6.55174
5525_at	5525	blue	-0.443652	0.0298875	0.596266	0.00210437	0.512072	0.0105245	0.519034	0.00935152	-0.561689	0.00428736	0.735247	4.26e-05	22.8954	11.8426	11.0528	0.789782
55279_at	55279	blue	0.302895	0.150232	-0.456894	0.0248007	-0.249973	0.238775	-0.710831	9.9e-05	0.479611	0.0177117	-0.715307	8.54e-05	22.6382	13.1832	9.45493	3.7283
55374_at	55374	blue	-0.406512	0.0486945	0.562977	0.00418084	0.412866	0.0449504	0.626623	0.00105161	-0.678686	0.000266564	0.632279	0.000916781	19.4967	5.8343	13.6624	-7.82812
55471_at	55471	blue	0.196895	0.356444	-0.446146	0.0288707	-0.235828	0.267267	-0.292366	0.165641	0.513673	0.0102446	-0.819376	9.72e-07	23.3237	18.3022	5.02153	13.2806
55568_at	55568	blue	-0.252607	0.233697	0.452203	0.0265163	0.364384	0.0800196	0.447375	0.0283799	-0.275895	0.191909	0.652995	0.00054171	15.6601	9.48137	6.17872	3.30265
55604_at	55604	blue	-0.340415	0.103589	0.52097	0.00904537	0.384424	0.0636312	0.151695	0.479201	-0.446832	0.0285959	0.716006	8.34e-05	14.3321	9.08368	5.2484	3.83528
55621_at	55621	blue	-0.432314	0.034876	0.69535	0.000162027	0.513916	0.0102026	0.44035	0.0312773	-0.750581	2.39e-05	0.775307	8.6e-06	27.6741	12.1251	15.549	-3.42386
55623_at	55623	blue	0.391377	0.0585932	-0.594232	0.00219915	-0.319122	0.128517	-0.648073	0.000615984	0.726908	5.74e-05	-0.763064	1.45e-05	32.765	18.5275	14.2376	4.28989
55629_at	55629	blue	0.319312	0.128276	-0.423949	0.0389631	-0.379915	0.0670719	0.0126149	0.953348	0.379792	0.0671672	-0.557746	0.00462767	10.2117	5.45996	4.7517	0.708268
55632_at	55632	blue	0.356888	0.0869058	-0.387175	0.0615997	-0.156536	0.465114	-0.502846	0.0122636	0.590509	0.00238206	-0.582728	0.00280649	11.8378	6.47849	5.35934	1.11915
55656_at	55656	blue	-0.336491	0.107891	0.474431	0.0191614	0.469773	0.020546	0.13132	0.540771	-0.327907	0.117756	0.478549	0.0180015	8.86347	2.54773	6.31573	-3.768
55715_at	55715	blue	-0.237919	0.262923	0.570008	0.00363795	0.261533	0.217027	0.553042	0.00506306	-0.482162	0.0170313	0.718185	7.75e-05	16.1505	9.0372	7.11331	1.92389
55737_at	55737	blue	-0.24769	0.243231	0.486203	0.0159972	0.39234	0.0579207	0.19745	0.355063	-0.48337	0.0167165	0.631653	0.000930938	8.85124	4.59879	4.25244	0.346349
55739_at	55739	blue	-0.367685	0.0771207	0.479145	0.0178384	0.264996	0.210779	0.508824	0.0111118	-0.699474	0.000142525	0.743105	3.18e-05	20.0391	12.1031	7.93598	4.16713
55752_at	55752	blue	0.522744	0.00877221	-0.556229	0.00476447	-0.569758	0.00365621	-0.316243	0.132194	0.300987	0.152946	-0.596342	0.00210087	15.3647	5.73029	9.63438	-3.90408
55762_at	55762	blue	0.323864	0.122623	-0.483331	0.0167266	-0.341816	0.102084	-0.42465	0.0386068	0.352476	0.0911611	-0.635045	0.000856434	10.991	6.24374	4.74728	1.49646
55780_at	55780	blue	-0.356326	0.0874394	0.479879	0.0176392	0.412211	0.0453254	0.197448	0.355068	-0.658331	0.000470059	0.523523	0.00865433	12.9445	4.52325	8.4212	-3.89794
55810_at	55810	blue	-0.230654	0.278208	0.436788	0.0328342	0.154181	0.471941	0.417174	0.0425432	-0.378523	0.0681619	0.791411	4.12e-06	18.3744	14.5234	3.85099	10.6724
55823_at	55823	blue	-0.299355	0.155295	0.504893	0.0118585	0.276877	0.190268	0.375246	0.0707829	-0.707679	0.000109726	0.733582	4.52e-05	17.8135	11.1688	6.64474	4.52404
55840_at	55840	blue	0.578607	0.00305612	-0.599279	0.00197035	-0.49439	0.0140588	-0.150824	0.481755	0.563758	0.00411732	-0.564183	0.00408312	18.369	6.1224	12.2466	-6.12421
5613_at	5613	blue	-0.465505	0.0218848	0.591027	0.00235587	0.581211	0.00289626	0.0447187	0.835632	-0.431881	0.035079	0.545335	0.00585066	16.8725	4.44526	12.4273	-7.982
5664_at	5664	blue	-0.213099	0.317417	0.42642	0.0377184	0.262868	0.214603	0.210995	0.322329	-0.30726	0.144151	0.675007	0.00029628	8.7433	5.90686	2.83644	3.07042
56648_at	56648	blue	0.245752	0.247059	-0.382308	0.0652283	-0.208879	0.32732	-0.344738	0.0989984	0.703787	0.000124353	-0.688578	0.000199127	18.0433	11.2481	6.79514	4.45297
56940_at	56940	blue	-0.354212	0.0894685	0.500947	0.0126494	0.281344	0.182922	0.723091	6.55e-05	-0.525772	0.00832163	0.755671	1.96e-05	24.2767	14.3894	9.88724	4.5022
56954_at	56954	blue	-0.367799	0.0770226	0.538563	0.00662502	0.273561	0.19585	0.606089	0.00169402	-0.647121	0.000631315	0.840636	2.72e-07	31.5768	22.0114	9.56543	12.4459
56963_at	56963	blue	-0.327366	0.118399	0.388995	0.0602834	0.336509	0.107871	0.510773	0.0107562	-0.409484	0.0469143	0.645906	0.000651381	10.8932	6.06734	4.82589	1.24144
57020_at	57020	blue	-0.31334	0.135977	0.625987	0.0010678	0.538194	0.00666949	0.553823	0.00498844	-0.72361	6.44e-05	0.798269	2.95e-06	26.7014	14.4436	12.2578	2.18584
5710_at	5710	blue	-0.212156	0.319613	0.405797	0.0491307	0.00189226	0.992998	0.502948	0.0122431	-0.498014	0.0132648	0.757393	1.83e-05	22.3302	17.2263	5.10393	12.1223
57107_at	57107	blue	-0.226207	0.287837	0.438494	0.0320812	0.0909611	0.67251	0.204438	0.337939	-0.38437	0.0636713	0.683293	0.000233022	11.7063	8.83614	2.87012	5.96602
57120_at	57120	blue	-0.377655	0.0688485	0.458569	0.0242104	0.331481	0.113571	0.431147	0.0354248	-0.522757	0.00877018	0.480239	0.0175421	7.43839	1.92521	5.51318	-3.58797
57136_at	57136	blue	-0.188005	0.378997	0.465632	0.0218442	0.277918	0.188539	0.396902	0.0548145	-0.346644	0.0970235	0.766193	1.27e-05	20.5541	15.4832	5.07088	10.4124
57185_at	57185	blue	-0.226734	0.286684	0.424555	0.0386551	0.27435	0.194512	-0.0626797	0.771082	-0.302706	0.150499	0.543448	0.00605843	8.11218	4.63002	3.48216	1.14786
5730_at	5730	blue	0.377615	0.0688804	-0.404683	0.049816	-0.230967	0.277538	-0.383316	0.0644638	0.110517	0.607184	-0.573599	0.00338452	7.87789	4.12171	3.75618	0.365533
5732_at	5732	blue	0.279146	0.186513	-0.49532	0.0138515	-0.33851	0.105661	-0.389638	0.0598235	0.598548	0.0020022	-0.74188	3.33e-05	17.9568	11.1051	6.85165	4.25348
57477_at	57477	blue	-0.468151	0.0210467	0.507029	0.0114478	0.241052	0.256501	0.546988	0.00567364	-0.531548	0.0075155	0.660485	0.000443555	13.5403	7.3692	6.17115	1.19806
57494_at	57494	blue	0.452182	0.0265242	-0.429706	0.0361121	-0.180035	0.399893	-0.124814	0.561174	0.18504	0.386695	-0.353646	0.0900184	3.45811	1.0522	2.40591	-1.35372
57512_at	57512	blue	-0.435323	0.0334921	0.462082	0.0230089	0.56017	0.00441583	0.135271	0.52855	-0.335666	0.108811	0.499112	0.0130315	11.3266	3.93092	7.39569	-3.46478
5754_at	5754	blue	-0.147632	0.491185	0.395935	0.0554617	0.165809	0.438744	0.504178	0.0119987	-0.570075	0.00363312	0.695298	0.000162286	17.0368	11.6614	5.37536	6.28605
57658_at	57658	blue	-0.298323	0.156793	0.45291	0.0262518	0.317209	0.130952	0.171243	0.423671	-0.6067	0.00167092	0.676334	0.000285246	14.5681	7.63948	6.92858	0.710896
5806_at	5806	blue	0.37321	0.0724488	-0.504485	0.0119383	-0.427595	0.0371376	-0.0635655	0.767932	0.378026	0.0685546	-0.57335	0.00340161	10.6156	4.5617	6.0539	-1.4922
58190_at	58190	blue	-0.289068	0.170688	0.429217	0.0363477	0.185438	0.385656	0.139741	0.514884	-0.504696	0.0118971	0.767141	1.22e-05	20.8648	16.9108	3.95396	12.9569
5830_at	5830	blue	-0.316797	0.13148	0.504114	0.0120114	0.429051	0.0364277	0.623279	0.00113907	-0.419546	0.0412615	0.631904	0.000925243	15.3254	6.73973	8.58572	-1.84599
5892_at	5892	blue	-0.288515	0.171545	0.393274	0.0572737	0.212043	0.319877	0.405031	0.0496014	-0.450551	0.0271424	0.708878	0.000105536	11.679	8.15876	3.5202	4.63857
59084_at	59084	blue	0.421183	0.0403948	-0.573751	0.00337413	-0.368525	0.0763966	-0.530757	0.0076219	0.287231	0.173544	-0.641892	0.000721574	15.602	7.72868	7.87333	-0.144647
59341_at	59341	blue	-0.322423	0.124393	0.417801	0.0422012	0.493334	0.0142975	0.296586	0.159338	-0.26521	0.210397	0.590373	0.00238899	12.869	5.89513	6.97382	-1.07869
617_at	617	blue	-0.306288	0.145489	0.496452	0.0136024	0.135371	0.528243	0.320507	0.126775	-0.506195	0.0116068	0.655869	0.000502023	12.3531	7.16059	5.1925	1.96809
6257_at	6257	blue	-0.376238	0.0699815	0.471422	0.0200469	0.125082	0.560328	0.585735	0.00263542	-0.301334	0.152449	0.699048	0.000144437	18.3389	11.7103	6.6285	5.08185
6277_at	6277	blue	-0.478276	0.0180764	0.500116	0.0128213	0.618012	0.00128948	0.547386	0.00563167	-0.273419	0.196091	0.477864	0.0181902	16.7899	3.53853	13.2514	-9.71284
6322_at	6322	blue	0.575874	0.00323183	-0.713066	9.2e-05	-0.597618	0.00204332	-0.416006	0.0431853	0.596683	0.00208535	-0.782293	6.29e-06	30.1688	13.3816	16.7872	-3.40567
64118_at	64118	blue	-0.349049	0.094573	0.48676	0.0158587	0.334907	0.109664	0.234827	0.269362	-0.437965	0.0323133	0.743594	3.13e-05	16.2018	11.1343	5.0675	6.06679
64131_at	64131	blue	-0.436304	0.0330502	0.46057	0.0235202	0.564163	0.00408473	0.518079	0.00950579	-0.41761	0.0423052	0.612673	0.00145901	19.5842	8.17081	11.4134	-3.24263
64132_at	64132	blue	-0.481885	0.0171039	0.564644	0.0040463	0.368866	0.0761039	0.394158	0.056667	-0.625744	0.00107401	0.767455	1.21e-05	19.7152	12.8199	6.89527	5.92467
64210_at	64210	blue	-0.216636	0.309257	0.47448	0.0191473	0.28363	0.179241	0.541397	0.00629109	-0.637527	0.000805241	0.642228	0.00071547	14.19	5.89466	8.29533	-2.40067
64324_at	64324	blue	-0.423948	0.0389638	0.668404	0.000356898	0.571812	0.00350873	0.552491	0.00511622	-0.695515	0.000161204	0.77639	8.2e-06	24.0772	11.3924	12.6849	-1.29251
643641_at	643641	blue	-0.524301	0.00853805	0.639737	0.000761907	0.54036	0.00641161	0.182082	0.394466	-0.549922	0.00537043	0.564156	0.00408536	16.1764	4.65345	11.523	-6.86951
64601_at	64601	blue	-0.274488	0.194278	0.499943	0.0128573	0.231715	0.275943	0.280563	0.184192	-0.641038	0.00073734	0.75851	1.74e-05	21.3388	15.1975	6.14134	9.05612
64760_at	64760	blue	-0.24525	0.248056	0.39795	0.0541196	0.257969	0.223585	0.357317	0.0865	-0.511193	0.0106808	0.654304	0.000523308	10.9409	6.37315	4.56779	1.80536
6480_at	6480	blue	-0.547328	0.00563776	0.716634	8.17e-05	0.583761	0.0027467	0.61661	0.00133229	-0.496231	0.0136508	0.836459	3.54e-07	36.9374	20.4955	16.442	4.05347
64840_at	64840	blue	-0.336463	0.107921	0.537181	0.00679309	0.172742	0.419563	0.38414	0.0638439	-0.508779	0.0111201	0.723112	6.55e-05	16.0045	10.3628	5.64175	4.72103
64855_at	64855	blue	-0.352746	0.0908966	0.553086	0.00505889	0.441571	0.0307577	0.44915	0.0276828	-0.471282	0.020089	0.807266	1.87e-06	26.4223	17.9506	8.47178	9.47879
6498_at	6498	blue	0.389148	0.0601736	-0.488417	0.0154526	-0.337248	0.107051	-0.169088	0.429615	0.497976	0.0132729	-0.829383	5.45e-07	23.3799	18.2973	5.08268	13.2146
65258_at	65258	blue	-0.290142	0.169033	0.582099	0.0028434	0.373692	0.0720515	0.276972	0.190111	-0.626525	0.0010541	0.805161	2.08e-06	25.7455	17.926	7.81943	10.1066
653121_at	653121	blue	0.514165	0.0101598	-0.572398	0.00346756	-0.474687	0.0190876	-0.39564	0.0556607	0.369902	0.0752199	-0.756958	1.86e-05	22.2285	13.6244	8.60411	5.02027
653140_at	653140	blue	0.382039	0.0654335	-0.422506	0.0397051	-0.276389	0.191083	-0.282048	0.181784	0.451125	0.0269235	-0.664512	0.000397454	9.81061	6.61266	3.19795	3.41471
6539_at	6539	blue	-0.560235	0.00441026	0.611183	0.00150961	0.688764	0.000198015	0.509942	0.0109067	-0.537376	0.00676914	0.705326	0.000118375	28.4727	10.7237	17.7491	-7.0254
6622_at	6622	blue	0.344684	0.0990546	-0.461156	0.0233208	-0.246236	0.246099	-0.306754	0.144847	0.323125	0.123529	-0.636299	0.000830235	8.60294	5.66012	2.94281	2.71731
671_at	671	blue	-0.422891	0.0395059	0.657265	0.000483679	0.688815	0.00019771	0.522744	0.00877211	-0.612943	0.00145	0.723965	6.36e-05	29.8664	10.1903	19.6761	-9.48585
6749_at	6749	blue	-0.244798	0.248958	0.412871	0.0449473	0.0478242	0.824385	0.587274	0.00255137	-0.596273	0.00210403	0.614505	0.00139883	15.4787	8.52825	6.95041	1.57784
6778_at	6778	blue	-0.429124	0.0363925	0.506624	0.0115247	0.400441	0.052495	0.304742	0.147637	-0.568163	0.00377434	0.628755	0.000998911	14.3746	6.71513	7.6595	-0.944375
690_at	690	blue	0.126935	0.554485	-0.495493	0.0138131	-0.319467	0.128082	-0.384157	0.0638308	0.68143	0.000246111	-0.66285	0.000415944	12.4183	6.30412	6.11415	0.189976
6919_at	6919	blue	-0.421749	0.0400984	0.471849	0.0199193	0.328934	0.116542	0.600687	0.00191027	-0.466589	0.0215383	0.632333	0.000915571	10.4482	5.20256	5.24569	-0.0431308
6944_at	6944	blue	-0.234236	0.270603	0.433584	0.0342863	0.312237	0.137434	0.540607	0.00638279	-0.69187	0.00018026	0.708951	0.000105285	17.6623	10.1535	7.50875	2.64479
6992_at	6992	blue	-0.251562	0.235702	0.471769	0.0199431	0.204609	0.337528	0.631351	0.000937828	-0.449799	0.0274315	0.676249	0.000285943	17.6709	10.98	6.69096	4.289
6993_at	6993	blue	-0.353008	0.0906401	0.429225	0.0363436	0.370716	0.0745304	0.160742	0.453054	-0.499378	0.0129755	0.553613	0.00500849	14.8098	6.90507	7.90469	-0.999615
7026_at	7026	blue	0.261775	0.216587	-0.46801	0.0210907	-0.310622	0.139589	-0.322993	0.123691	0.273446	0.196046	-0.771444	1.02e-05	19.4899	13.9277	5.56219	8.36552
7171_at	7171	blue	0.252517	0.233871	-0.471304	0.0200825	-0.326466	0.119474	0.0197652	0.926961	0.29124	0.167353	-0.541479	0.00628174	9.82958	4.75782	5.07176	-0.313947
7205_at	7205	blue	-0.57348	0.00339265	0.675093	0.000295557	0.599568	0.0019579	0.509757	0.0109403	-0.666826	0.000372888	0.813455	1.35e-06	30.8557	15.0735	15.7822	-0.708632
729238_at	729238	blue	-0.301361	0.152411	0.474231	0.0192193	0.282733	0.180679	0.325924	0.120126	-0.287187	0.173614	0.554717	0.00490425	6.3212	2.92553	3.39567	-0.470137
7332_at	7332	blue	-0.318822	0.128897	0.367544	0.0772427	0.182237	0.394055	0.576553	0.00318739	-0.368223	0.0766564	0.577272	0.00314088	11.9679	6.31496	5.65296	0.662003
7341_at	7341	blue	0.414471	0.0440411	-0.56686	0.00387316	-0.356036	0.0877152	-0.47509	0.0189718	0.756124	1.92e-05	-0.796161	3.27e-06	27.0701	16.4493	10.6208	5.82848
7360_at	7360	blue	-0.428845	0.0365274	0.549902	0.00537248	0.334325	0.11032	0.482705	0.0168891	-0.308087	0.143018	0.562266	0.00423934	10.6587	4.19831	6.46035	-2.26203
7367_at	7367	blue	-0.450315	0.0272329	0.460182	0.0236528	0.45021	0.0272733	0.380234	0.0668235	-0.538797	0.00659694	0.617546	0.00130357	10.4629	4.51624	5.94665	-1.43041
7405_at	7405	blue	-0.205817	0.334621	0.481499	0.0172061	0.242124	0.254328	0.414951	0.0437725	-0.62864	0.00100169	0.790605	4.28e-06	20.9372	15.3852	5.55207	9.83308
7410_at	7410	blue	-0.233225	0.272736	0.448743	0.0278414	0.0795653	0.711705	0.493368	0.0142897	-0.173525	0.417426	0.494027	0.0141405	7.59743	2.19755	5.39988	-3.20233
7469_at	7469	blue	-0.559189	0.00450058	0.612459	0.00146618	0.388894	0.0603562	0.38304	0.0646727	-0.465939	0.0217455	0.759062	1.71e-05	15.4968	9.67196	5.82485	3.84711
7473_at	7473	blue	-0.691703	0.000181176	0.774916	8.75e-06	0.491619	0.0146921	0.705522	0.000117633	-0.426309	0.0377738	0.677327	0.000277222	21.6899	6.06709	15.6228	-9.55574
7532_at	7532	blue	0.26791	0.205617	-0.423467	0.0392099	-0.202893	0.341682	-0.420884	0.0405522	0.625931	0.00106923	-0.69448	0.000166425	14.6203	9.62604	4.99423	4.63181
7556_at	7556	blue	0.204656	0.337413	-0.362587	0.0816316	-0.0509537	0.813085	-0.257826	0.223851	0.437407	0.0325593	-0.726831	5.75e-05	16.7839	13.1805	3.60344	9.57706
7716_at	7716	blue	-0.489014	0.0153084	0.473989	0.0192895	0.402086	0.0514434	-0.0243935	0.909919	-0.328529	0.117019	0.467519	0.0212446	8.84164	3.50564	5.33599	-1.83035
7738_at	7738	blue	0.376172	0.0700347	-0.534851	0.00708453	-0.175475	0.412131	-0.615028	0.00138203	0.646886	0.000635159	-0.757386	1.83e-05	29.7008	18.1996	11.5011	6.69848
7764_at	7764	blue	0.162126	0.44912	-0.486684	0.0158775	-0.200706	0.347021	-0.469454	0.0206438	0.577981	0.00309561	-0.725173	6.1e-05	17.9878	11.9468	6.04102	5.90575
7803_at	7803	blue	0.420968	0.040508	-0.561521	0.00430139	-0.323195	0.123442	-0.513849	0.0102141	0.686461	0.000212148	-0.62181	0.00117943	16.5435	6.5772	9.96629	-3.38909
79088_at	79088	blue	0.201635	0.344746	-0.402442	0.0512176	-0.232678	0.273894	-0.415168	0.0436508	0.399611	0.0530319	-0.737134	3.98e-05	14.6159	10.7473	3.86868	6.87859
79096_at	79096	blue	-0.349356	0.0942632	0.473185	0.0195241	0.168689	0.43072	0.484715	0.0163717	-0.681856	0.000243065	0.643977	0.000684333	17.3948	9.77428	7.62055	2.15373
79188_at	79188	blue	-0.348809	0.0948152	0.535221	0.00703757	0.381661	0.0657232	0.490204	0.0150244	-0.613036	0.00144693	0.892066	4.81e-09	35.0951	26.7483	8.34675	18.4015
79191_at	79191	blue	0.459199	0.0239914	-0.613229	0.00144051	-0.403981	0.0502522	-0.411749	0.0455916	0.242783	0.252998	-0.719047	7.53e-05	19.8075	9.7027	10.1048	-0.402081
79577_at	79577	blue	0.27063	0.200874	-0.515705	0.00989803	-0.187847	0.379403	-0.439997	0.0314288	0.445751	0.0290299	-0.687804	0.000203802	12.7735	7.85487	4.91861	2.93626
79609_at	79609	blue	0.448313	0.0280097	-0.649975	0.000586306	-0.516571	0.00975341	-0.546477	0.00572789	0.727164	5.69e-05	-0.840671	2.72e-07	36.6335	21.2349	15.3986	5.83627
79621_at	79621	blue	-0.28998	0.169282	0.454906	0.0255167	0.222225	0.296633	0.35094	0.0926787	-0.598987	0.00198301	0.775128	8.67e-06	20.01	14.919	5.09099	9.82799
79624_at	79624	blue	0.474758	0.0190672	-0.692076	0.000179133	-0.453326	0.0260972	-0.787449	4.96e-06	0.753568	2.13e-05	-0.851685	1.3e-07	47.1391	25.2669	21.8722	3.39476
79676_at	79676	blue	-0.359019	0.0849039	0.539392	0.00652587	0.337275	0.10702	0.277505	0.189223	-0.413395	0.0446493	0.55671	0.00472071	8.69218	3.47988	5.2123	-1.73242
79682_at	79682	blue	-0.331687	0.113334	0.441368	0.0308435	0.400622	0.0523786	0.307915	0.143253	-0.489716	0.0151403	0.524641	0.00848758	7.42851	2.45367	4.97483	-2.52116
79684_at	79684	blue	0.370084	0.0750652	-0.526577	0.00820515	-0.431411	0.0353001	-0.690411	0.000188419	0.529176	0.00783838	-0.643366	0.000695073	20.3702	9.7909	10.5793	-0.788361
79705_at	79705	blue	-0.169534	0.428381	0.417864	0.0421672	0.150965	0.481343	0.45759	0.0245543	-0.617887	0.00129325	0.800801	2.6e-06	24.4309	18.9303	5.50061	13.4297
79709_at	79709	blue	-0.429022	0.0364417	0.524743	0.00847248	0.599607	0.00195621	0.481244	0.0172735	-0.561909	0.004269	0.641232	0.000733734	17.7718	7.12677	10.645	-3.51824
79780_at	79780	blue	0.299353	0.155297	-0.538397	0.00664502	-0.367744	0.0770702	-0.618137	0.00128574	0.482534	0.0169339	-0.733119	4.6e-05	20.9998	12.6276	8.37214	4.25548
7984_at	7984	blue	-0.328444	0.11712	0.53219	0.00743015	0.254284	0.230503	0.610753	0.00152448	-0.506201	0.0116057	0.726992	5.72e-05	18.6122	10.7075	7.90465	2.80287
80094_at	80094	blue	-0.24037	0.257891	0.491878	0.0146319	0.248742	0.241172	0.707073	0.000111898	-0.368693	0.0762521	0.492027	0.0145974	10.2708	2.94872	7.32204	-4.37332
80150_at	80150	blue	-0.637793	0.000799928	0.739362	3.66e-05	0.679775	0.000258275	0.534377	0.00714506	-0.405705	0.0491868	0.608349	0.00160994	28.4269	5.57996	22.8469	-17.267
80215_at	80215	blue	0.423639	0.0391218	-0.543072	0.00610057	-0.286172	0.175206	-0.347819	0.0958203	0.118435	0.581507	-0.630776	0.000951065	13.8504	6.39636	7.45403	-1.05766
80222_at	80222	blue	-0.232456	0.274366	0.486804	0.0158478	0.163082	0.446416	0.518649	0.00941348	-0.620489	0.00121677	0.739892	3.59e-05	18.6889	12.485	6.20395	6.281
80321_at	80321	blue	0.454613	0.0256236	-0.545899	0.00578972	-0.653008	0.000541523	-0.461031	0.0233633	0.5032	0.0121927	-0.558178	0.00458926	18.7972	4.64377	14.1534	-9.50963
80325_at	80325	blue	-0.441514	0.0307815	0.464741	0.0221318	0.262329	0.215581	0.35087	0.0927487	-0.50037	0.0127685	0.755913	1.94e-05	13.5234	10.1394	3.384	6.75545
80755_at	80755	blue	-0.314585	0.134344	0.476905	0.0184576	0.290536	0.168429	0.75045	2.4e-05	-0.483973	0.0165613	0.641988	0.000719837	20.2065	9.72775	10.4787	-0.75098
81555_at	81555	blue	0.318092	0.129824	-0.519637	0.00925525	-0.467493	0.0212528	-0.0764847	0.722428	0.599753	0.00194994	-0.609635	0.00156373	18.4803	8.10738	10.373	-2.26558
81577_at	81577	blue	-0.434095	0.0340516	0.520907	0.00905524	0.37235	0.0731614	0.416993	0.0426419	-0.339753	0.104305	0.62798	0.00101781	10.8519	4.91942	5.93252	-1.0131
81669_at	81669	blue	-0.257486	0.224484	0.425643	0.0381061	0.0366505	0.864993	0.172215	0.421006	-0.407505	0.0480938	0.52172	0.00892895	7.7917	3.96332	3.82838	0.134941
8237_at	8237	blue	-0.143008	0.505007	0.41096	0.0460489	0.144356	0.500958	0.387877	0.0610891	-0.451868	0.0266423	0.596158	0.00210933	9.55956	5.42615	4.13341	1.29274
8269_at	8269	blue	-0.27583	0.192018	0.525964	0.00829374	0.440263	0.0313148	0.508353	0.0111992	-0.615051	0.00138129	0.804719	2.13e-06	24.5169	16.1413	8.37555	7.76576
8324_at	8324	blue	0.249308	0.240068	-0.442375	0.0304189	-0.159587	0.456348	-0.248695	0.241264	0.593989	0.00221072	-0.703404	0.000125881	18.388	12.706	5.68198	7.02403
83442_at	83442	blue	-0.374194	0.0716395	0.486828	0.0158418	0.346345	0.0973317	0.265212	0.210393	-0.304407	0.148105	0.610293	0.00154051	9.60382	4.39834	5.20548	-0.807138
83480_at	83480	blue	-0.430075	0.0359349	0.45508	0.0254532	0.287282	0.173465	0.229254	0.281218	-0.275963	0.191796	0.539066	0.00656472	5.52455	2.70054	2.824	-0.123461
8351_at	8351	blue	0.242487	0.253595	-0.469251	0.0207061	-0.225422	0.289558	-0.16554	0.439499	0.390382	0.0592947	-0.784337	5.73e-06	17.7486	13.5536	4.195	9.3586
83692_at	83692	blue	-0.257919	0.223679	0.443542	0.029933	0.279136	0.186529	0.593892	0.00221536	-0.650242	0.00058223	0.743766	3.11e-05	23.3644	14.467	8.89731	5.56972
83985_at	83985	blue	-0.2326	0.27406	0.381954	0.065499	0.159474	0.456672	0.290504	0.168477	-0.483771	0.0166131	0.721815	6.85e-05	14.0134	10.7532	3.26016	7.49308
84068_at	84068	blue	0.376663	0.0696403	-0.440982	0.0310076	-0.164072	0.443623	-0.289208	0.170472	0.264081	0.212418	-0.654979	0.000514036	9.98457	6.22879	3.75577	2.47302
84080_at	84080	blue	-0.261157	0.217713	0.403252	0.0507077	0.132916	0.535817	0.374614	0.071297	-0.68846	0.000199833	0.714977	8.63e-05	20.8851	13.8958	6.98929	6.90649
84171_at	84171	blue	-0.541648	0.00626227	0.693517	0.000171416	0.583418	0.0027664	0.45301	0.0262145	-0.683775	0.000229737	0.799047	2.84e-06	29.0452	14.2677	14.7776	-0.509899
84245_at	84245	blue	-0.306167	0.145657	0.486425	0.0159419	0.236468	0.265933	0.301645	0.152005	-0.589286	0.00244494	0.490938	0.0148512	12.063	4.18024	7.88281	-3.70258
84299_at	84299	blue	-0.417399	0.0424198	0.619475	0.00124608	0.380382	0.066709	0.620504	0.00121634	-0.571213	0.00355122	0.817398	1.08e-06	26.7083	17.3162	9.39216	7.92402
84333_at	84333	blue	0.349561	0.094057	-0.53927	0.0065404	-0.0684742	0.750546	-0.568622	0.00373998	0.559356	0.00448602	-0.731104	4.95e-05	21.9285	13.8415	8.08702	5.75444
84418_at	84418	blue	0.377657	0.068847	-0.4247	0.0385815	-0.205824	0.334604	-0.0486978	0.821227	0.32082	0.126383	-0.33615	0.10827	4.94418	1.5377	3.40648	-1.86877
8443_at	8443	blue	-0.179543	0.401203	0.422144	0.039893	0.187004	0.381586	0.410352	0.0464041	-0.603038	0.00181343	0.819342	9.74e-07	25.3606	20.1244	5.23627	14.8881
8445_at	8445	blue	0.397497	0.0544192	-0.608588	0.00160126	-0.406554	0.0486689	-0.555514	0.00483011	0.316947	0.131288	-0.637556	0.000804661	13.7384	5.42869	8.30975	-2.88105
84553_at	84553	blue	-0.519674	0.00924946	0.646066	0.000648702	0.640304	0.000751115	0.526963	0.00814976	-0.574821	0.00330173	0.706403	0.000114345	19.5785	7.31874	12.2598	-4.94105
84640_at	84640	blue	0.400668	0.0523487	-0.584917	0.00268105	-0.459856	0.0237645	-0.57968	0.00298937	0.785236	5.5e-06	-0.745011	2.96e-05	26.6086	11.7275	14.8811	-3.15355
84814_at	84814	blue	-0.43176	0.0351359	0.519749	0.00923745	0.386914	0.0617906	0.531614	0.00750673	-0.607915	0.00162581	0.801404	2.52e-06	24.3311	15.8274	8.50369	7.32371
84888_at	84888	blue	-0.145638	0.497124	0.422509	0.0397033	0.166825	0.435906	0.359185	0.08475	-0.415793	0.0433036	0.732283	4.74e-05	12.6594	9.74691	2.91244	6.83447
84914_at	84914	blue	0.394768	0.0562508	-0.480899	0.0173653	-0.368887	0.0760854	-0.312044	0.137691	0.484161	0.016513	-0.692241	0.000178235	12.5861	7.73388	4.85217	2.88171
84966_at	84966	blue	0.337712	0.106538	-0.519777	0.00923301	-0.281347	0.182919	-0.482697	0.0168913	0.578386	0.00307003	-0.620726	0.00120999	10.6715	5.03703	5.63443	-0.597395
8498_at	8498	blue	-0.267515	0.206312	0.515433	0.0099439	0.108295	0.614473	0.330035	0.11525	-0.431023	0.0354838	0.603057	0.00181265	8.78639	4.40761	4.37878	0.0288209
85313_at	85313	blue	0.34851	0.0951177	-0.628039	0.00101635	-0.341401	0.102529	-0.47566	0.0188089	0.706789	0.000112929	-0.916296	3.29e-10	42.2383	31.4507	10.7876	20.6631
8534_at	8534	blue	-0.444815	0.0294097	0.701214	0.000134932	0.573354	0.00340131	0.714755	8.7e-05	-0.618263	0.00128195	0.794833	3.49e-06	34.2435	15.6293	18.6142	-2.98495
8548_at	8548	blue	0.398176	0.0539706	-0.616299	0.00134192	-0.202755	0.342016	-0.587819	0.00252215	0.647408	0.000626656	-0.788841	4.65e-06	28.7096	17.8691	10.8405	7.02865
8552_at	8552	blue	-0.500834	0.0126726	0.579922	0.00297447	0.475187	0.0189441	0.439414	0.0316807	-0.378641	0.0680696	0.623664	0.0011287	12.9909	5.81944	7.17145	-1.35201
858_at	858	blue	0.465165	0.0219946	-0.622572	0.00115834	-0.399064	0.0533884	-0.60403	0.00177382	0.614557	0.00139715	-0.87302	2.62e-08	33.9273	23.3732	10.5541	12.8191
8639_at	8639	blue	-0.550009	0.00536164	0.545247	0.00586021	0.297315	0.158266	0.41952	0.0412754	-0.43624	0.0330789	0.78133	6.58e-06	17.2085	12.0544	5.15407	6.90036
8648_at	8648	blue	-0.377161	0.0692417	0.566453	0.00390448	0.389257	0.0600955	0.289791	0.169573	-0.676962	0.00028015	0.845911	1.93e-07	32.3027	21.7428	10.5599	11.1829
8738_at	8738	blue	-0.537939	0.00670048	0.588331	0.00249497	0.478546	0.0180021	0.693875	0.00016955	-0.475221	0.0189344	0.673162	0.000312246	23.2171	9.62698	13.5901	-3.96309
8754_at	8754	blue	0.308552	0.142385	-0.501332	0.0125703	-0.298881	0.155981	-0.592854	0.00226541	0.37446	0.0714223	-0.684397	0.000225552	18.5043	11.0539	7.45039	3.60356
8800_at	8800	blue	-0.336835	0.107509	0.461872	0.0230794	0.0486006	0.821578	0.360514	0.0835209	-0.319286	0.128309	0.602895	0.00181921	8.41847	5.03243	3.38604	1.6464
8813_at	8813	blue	0.21572	0.31136	-0.418297	0.0419325	-0.187432	0.380477	-0.484556	0.0164121	0.715452	8.5e-05	-0.637971	0.000796372	17.7149	8.93718	8.77775	0.159432
8816_at	8816	blue	-0.408921	0.0472474	0.512111	0.0105176	0.33857	0.105596	0.385689	0.0626911	-0.618495	0.00127502	0.796359	3.24e-06	23.4965	16.3089	7.18759	9.12136
8936_at	8936	blue	0.425574	0.038141	-0.572473	0.00346231	-0.543579	0.00604373	-0.493125	0.0143451	0.39553	0.0557348	-0.577904	0.00310051	13.8101	4.20616	9.60396	-5.3978
89910_at	89910	blue	-0.296102	0.160052	0.458528	0.0242247	0.413242	0.0447363	0.146583	0.494305	-0.51724	0.00964296	0.668209	0.000358841	14.3813	8.38741	5.99386	2.39355
89941_at	89941	blue	-0.396397	0.0551517	0.536127	0.0069237	0.408088	0.0477439	0.417149	0.0425565	-0.440518	0.0312053	0.665631	0.0003854	12.0535	6.06612	5.98742	0.0787019
901_at	901	blue	0.375693	0.0704204	-0.476266	0.0186372	-0.432765	0.0346659	-0.141748	0.508806	0.364412	0.0799945	-0.452176	0.0265265	7.32945	1.97088	5.35857	-3.38769
90410_at	90410	blue	0.479371	0.0177768	-0.500794	0.0126809	-0.487182	0.0157544	-0.127861	0.551574	0.277134	0.189841	-0.635471	0.00084746	14.729	7.28413	7.4449	-0.160778
9044_at	9044	blue	0.421234	0.0403678	-0.463739	0.0224592	-0.499938	0.0128583	-0.229925	0.279772	0.448705	0.0278564	-0.761532	1.54e-05	19.7642	11.7104	8.05375	3.65667
90488_at	90488	blue	0.329147	0.116292	-0.573742	0.00337472	-0.230614	0.278294	-0.473544	0.0194192	0.630304	0.000962071	-0.80582	2.01e-06	25.8907	17.5408	8.34988	9.19096
90843_at	90843	blue	0.20522	0.336055	-0.493809	0.0141899	-0.301402	0.152352	-0.209096	0.326806	0.687397	0.000206303	-0.712245	9.45e-05	18.5617	10.5424	8.01928	2.52312
90874_at	90874	blue	0.370589	0.0746377	-0.479479	0.0177475	-0.240853	0.256906	-0.159044	0.457903	0.385704	0.0626799	-0.726458	5.83e-05	12.8804	9.4388	3.44156	5.99724
90933_at	90933	blue	-0.435891	0.0332356	0.603337	0.00180143	0.401282	0.0519556	0.567056	0.00385814	-0.480416	0.0174946	0.690799	0.000186215	15.3754	7.24451	8.13089	-0.886383
90987_at	90987	blue	-0.21755	0.307172	0.518617	0.00941868	0.370056	0.0750887	0.335892	0.108559	-0.699268	0.000143447	0.74127	3.41e-05	19.3983	11.152	8.24629	2.90576
91010_at	91010	blue	0.524737	0.00847348	-0.568225	0.00376966	-0.498961	0.0130635	-0.460059	0.0236948	0.210054	0.324542	-0.603295	0.00180311	16.0457	5.5785	10.4672	-4.88866
91012_at	91012	blue	-0.235507	0.267938	0.40275	0.0510231	0.386085	0.0623987	0.502953	0.0122422	-0.523473	0.00866191	0.654135	0.000525651	13.87	8.0104	5.8596	2.1508
91461_at	91461	blue	-0.312315	0.13733	0.501527	0.0125305	0.307501	0.14382	0.661742	0.00042869	-0.411071	0.0459846	0.607236	0.0016509	13.5408	6.59019	6.95059	-0.360406
91754_at	91754	blue	-0.306259	0.14553	0.466507	0.0215644	0.236153	0.266589	0.145187	0.498471	-0.399346	0.0532043	0.676292	0.000285595	11.9967	8.6114	3.38532	5.22608
91782_at	91782	blue	-0.205744	0.334796	0.46517	0.0219929	0.201369	0.345399	0.485358	0.0162091	-0.539848	0.00647179	0.613452	0.00143314	9.93458	5.35162	4.58296	0.768664
91869_at	91869	blue	-0.295432	0.161044	0.482415	0.016965	0.328991	0.116475	0.285572	0.176153	-0.273068	0.19669	0.758112	1.77e-05	16.4865	11.1049	5.38158	5.72331
92305_at	92305	blue	-0.42598	0.0379378	0.643054	0.000700616	0.350924	0.092695	0.607897	0.00162649	-0.603329	0.00180173	0.777039	7.97e-06	24.9491	13.3665	11.5826	1.7839
92344_at	92344	blue	0.23362	0.271902	-0.517776	0.00955509	-0.22768	0.284625	-0.450868	0.0270214	0.576614	0.00318341	-0.803916	2.22e-06	24.1329	17.7809	6.35193	11.429
9295_at	9295	blue	0.237969	0.26282	-0.470521	0.0203184	-0.362925	0.0813259	-0.637648	0.000802819	0.507803	0.0113019	-0.606076	0.00169451	14.3969	7.18988	7.20698	-0.0170946
9358_at	9358	blue	0.504034	0.0120272	-0.672318	0.000319792	-0.61837	0.00127875	-0.340622	0.103366	0.466051	0.0217098	-0.535333	0.0070234	18.4071	4.01776	14.3894	-10.3716
9371_at	9371	blue	-0.493431	0.0142754	0.651542	0.000562783	0.40706	0.0483625	0.629948	0.000970426	-0.81463	1.26e-06	0.831231	4.88e-07	40.4196	21.911	18.5086	3.40245
9414_at	9414	blue	0.429788	0.0360728	-0.465963	0.021738	-0.417486	0.0423724	-0.29876	0.156156	0.188252	0.378359	-0.57307	0.00342087	12.6876	6.37924	6.30835	0.0708824
949_at	949	blue	-0.546997	0.00567268	0.658484	0.000468131	0.675796	0.000289678	0.379723	0.0672211	-0.584316	0.002715	0.668226	0.000358678	22.7729	7.09978	15.6732	-8.57338
9508_at	9508	blue	-0.277619	0.189035	0.426049	0.0379032	0.36533	0.0791804	0.0456232	0.832352	-0.451561	0.0267584	0.41686	0.0427148	8.37702	2.95811	5.41891	-2.46081
9532_at	9532	blue	0.490906	0.0148587	-0.714674	8.72e-05	-0.613058	0.00144618	-0.537933	0.00670125	0.497328	0.0134122	-0.680641	0.000251849	22.3866	6.99341	15.3932	-8.3998
9547_at	9547	blue	-0.462042	0.0230223	0.509932	0.0109084	0.642866	0.000703966	0.357935	0.0859177	-0.560738	0.00436742	0.629844	0.000972874	20.9161	7.89653	13.0196	-5.12307
9552_at	9552	blue	-0.31914	0.128494	0.496426	0.0136082	0.399847	0.0528787	0.561728	0.00428406	-0.591037	0.0023554	0.816015	1.17e-06	27.5984	19.3168	8.28154	11.0353
9572_at	9572	blue	-0.358349	0.0855297	0.497131	0.0134548	0.565862	0.00395034	0.530953	0.00759545	-0.511461	0.0106329	0.580506	0.00293883	16.2718	5.12025	11.1516	-6.03132
9677_at	9677	blue	-0.295916	0.160328	0.542501	0.00616497	0.176645	0.40897	0.437446	0.0325421	-0.528166	0.00797919	0.633311	0.000893853	12.2899	6.18697	6.10292	0.0840504
9694_at	9694	blue	0.385493	0.0628359	-0.632965	0.000901486	-0.272248	0.198091	-0.607483	0.00164175	0.60093	0.00190005	-0.770554	1.06e-05	24.904	14.3448	10.5592	3.78556
9701_at	9701	blue	-0.301064	0.152836	0.419508	0.0412819	0.324669	0.121643	0.240028	0.25859	-0.522192	0.00885643	0.69814	0.000148597	13.8174	9.53635	4.28106	5.2553
9786_at	9786	blue	-0.381082	0.066168	0.454892	0.0255216	0.134479	0.530989	0.132937	0.535753	-0.495771	0.0137519	0.630337	0.00096128	10.6161	7.38635	3.22979	4.15656
9871_at	9871	blue	0.259555	0.22065	-0.495243	0.0138685	-0.335439	0.109065	-0.558917	0.00452428	0.670203	0.000339406	-0.702268	0.000130507	16.0334	7.9119	8.12154	-0.209641
9894_at	9894	blue	-0.246554	0.245471	0.427052	0.0374054	0.0924929	0.667301	0.62207	0.00117221	-0.517486	0.00960246	0.599969	0.00194071	11.2549	5.58185	5.67301	-0.0911597
9896_at	9896	blue	-0.290342	0.168726	0.49497	0.0139292	0.430028	0.0359576	0.211925	0.320152	-0.706132	0.00011535	0.757003	1.85e-05	23.8362	13.9619	9.8743	4.08757
9935_at	9935	blue	0.529443	0.00780142	-0.757196	1.84e-05	-0.608896	0.00159016	-0.401922	0.0515474	0.483248	0.0167482	-0.723424	6.48e-05	26.3141	9.16801	17.1461	-7.97808
9957_at	9957	blue	-0.430809	0.0355852	0.511665	0.0105965	0.569085	0.00370564	0.461146	0.0233242	-0.190856	0.371676	0.492742	0.0144328	16.3781	5.08872	11.2894	-6.20063
9968_at	9968	blue	-0.351078	0.092542	0.50061	0.0127189	0.550907	0.00527181	0.19273	0.366909	-0.67654	0.000283566	0.767747	1.19e-05	25.2635	12.6139	12.6495	-0.0356301
100505555_at	100505555	brown	-0.424552	0.0386564	0.513043	0.0103539	0.443522	0.0299411	0.577474	0.00312795	-0.270662	0.20082	0.201415	0.345284	8.56935	1.71814	6.85121	-5.13307
100506755_at	100506755	brown	-0.494215	0.0140982	0.70399	0.00012355	0.662804	0.000416465	0.721615	6.89e-05	-0.529875	0.00774197	0.452189	0.0265216	22.0308	4.56166	17.4692	-12.9075
100506963_at	100506963	brown	-0.445931	0.0289573	0.575166	0.00327868	0.557313	0.00466639	0.659336	0.000457526	-0.457154	0.0247084	0.288196	0.17204	13.9453	3.17352	10.7717	-7.59822
100507376_at	100507376	brown	-0.352018	0.0916116	0.521547	0.00895577	0.416362	0.0429887	0.845231	2.02e-07	-0.546466	0.00572908	0.327581	0.118143	18.4509	10.4389	8.01195	2.42699
100507440_at	100507440	brown	-0.45053	0.0271506	0.61579	0.00135788	0.562804	0.00419501	0.860219	7.08e-08	-0.49703	0.0134767	0.436045	0.0331662	23.3247	11.2295	12.0951	-0.865605
10060_at	10060	brown	-0.364493	0.0799223	0.403046	0.0508368	0.233141	0.272915	0.742754	3.23e-05	-0.39363	0.0570289	0.39257	0.0577609	7.21889	4.12545	3.09344	1.03201
100652853_at	100652853	brown	-0.472812	0.0196339	0.682925	0.000235562	0.561313	0.00431887	0.752762	2.19e-05	-0.384249	0.0637622	0.259308	0.221107	19.0578	5.80532	13.2524	-7.44712
10096_at	10096	brown	0.484337	0.016468	-0.673359	0.000310506	-0.607715	0.00163317	-0.616564	0.00133369	0.68316	0.000233933	-0.256959	0.225468	19.6274	2.22409	17.4033	-15.1792
10233_at	10233	brown	-0.410806	0.0461389	0.447588	0.0282956	0.159204	0.457446	0.755208	1.99e-05	-0.361968	0.0821918	0.444127	0.0296918	10.0979	5.64674	4.45112	1.19562
10449_at	10449	brown	-0.430163	0.0358929	0.555876	0.00479679	0.343271	0.100539	0.763929	1.4e-05	-0.475956	0.018725	0.41017	0.0465103	13.1071	5.08485	8.0223	-2.93745
10640_at	10640	brown	0.467237	0.0213333	-0.540129	0.00643879	-0.457094	0.0247298	-0.777291	7.88e-06	0.596143	0.00211002	-0.445502	0.0291304	16.4594	6.02228	10.4371	-4.41487
10647_at	10647	brown	-0.454339	0.0257238	0.530905	0.00760189	0.420801	0.0405957	0.680807	0.000250634	-0.246032	0.246503	0.234992	0.269015	9.54358	3.39726	6.14632	-2.74906
10787_at	10787	brown	0.359481	0.0844752	-0.511728	0.0105855	-0.485125	0.0162679	-0.844565	2.11e-07	0.591504	0.00233197	-0.387323	0.0614922	21.3781	10.3123	11.0659	-0.753582
10961_at	10961	brown	-0.31641	0.131978	0.466495	0.0215682	0.0975689	0.650148	0.624161	0.00111541	-0.562522	0.00421819	0.501535	0.0125288	11.2379	4.48302	6.75484	-2.27182
11066_at	11066	brown	-0.51962	0.00925805	0.594159	0.00220264	0.105117	0.624959	0.508493	0.0111732	-0.401609	0.0517464	0.529525	0.00779014	9.82293	1.87511	7.94782	-6.0727
11186_at	11186	brown	-0.368071	0.0767875	0.501123	0.0126132	0.388163	0.0608825	0.77962	7.1e-06	-0.410995	0.0460285	0.348499	0.0951295	13.204	5.9806	7.22336	-1.24275
11252_at	11252	brown	-0.401461	0.0518411	0.445447	0.029153	0.294779	0.162016	0.746799	2.77e-05	-0.380572	0.0665618	0.248294	0.242047	9.68796	4.90511	4.78285	0.122267
114900_at	114900	brown	-0.73314	4.6e-05	0.812013	1.45e-06	0.69487	0.000164443	0.829052	5.56e-07	-0.547859	0.00558218	0.49289	0.0143989	31.0555	8.67455	22.381	-13.7064
1153_at	1153	brown	-0.49003	0.0150656	0.522225	0.00885145	0.459944	0.0237344	0.840856	2.68e-07	-0.523381	0.00867578	0.463337	0.0225917	19.7351	9.69547	10.0396	-0.344166
1207_at	1207	brown	-0.40747	0.0481148	0.470523	0.020318	0.389763	0.0597344	0.678362	0.000269067	-0.357989	0.085867	0.511271	0.0106669	11.8254	3.62699	8.19841	-4.57141
122786_at	122786	brown	0.321879	0.125066	-0.524672	0.00848309	-0.0507614	0.813778	-0.579532	0.00299852	0.508468	0.0111777	-0.587115	0.00255994	13.1445	3.62726	9.51727	-5.89001
123099_at	123099	brown	-0.493722	0.0142094	0.709984	0.000101795	0.61781	0.00129559	0.720678	7.12e-05	-0.607348	0.00164674	0.474912	0.0190229	16.4905	3.72215	12.7684	-9.0462
125488_at	125488	brown	-0.382404	0.0651556	0.480434	0.0174898	0.207207	0.331295	0.729344	5.26e-05	-0.647382	0.000627078	0.627228	0.00103641	19.2904	5.30875	13.9817	-8.67294
126328_at	126328	brown	-0.277046	0.189987	0.509209	0.0110408	0.174431	0.414963	0.779522	7.13e-06	-0.503291	0.0121746	0.611589	0.00149568	18.0783	6.96124	11.117	-4.15577
127253_at	127253	brown	-0.507589	0.0113422	0.606113	0.00169309	0.475898	0.0187415	0.748944	2.55e-05	-0.480496	0.0174731	0.386982	0.0617405	13.4418	4.47507	8.96675	-4.49167
128439_at	128439	brown	-0.544186	0.00597649	0.655589	0.000505776	0.555696	0.00481334	0.712658	9.32e-05	-0.622648	0.00115626	0.471901	0.0199039	17.0647	4.17683	12.8879	-8.71106
131669_at	131669	brown	-0.323213	0.123421	0.476913	0.0184552	0.333418	0.11135	0.667662	0.000364344	-0.201772	0.344413	0.404411	0.0499846	10.2478	4.1682	6.07962	-1.91143
132660_at	132660	brown	0.376427	0.0698297	-0.459447	0.0239057	-0.546438	0.00573209	-0.677888	0.000272779	0.39777	0.0542387	-0.256753	0.225853	11.2898	3.88425	7.4056	-3.52135
134549_at	134549	brown	-0.436112	0.0331362	0.639263	0.000771028	0.628596	0.00100277	0.700948	0.000136067	-0.565066	0.00401289	0.372771	0.072812	18.3674	3.61857	14.7489	-11.1303
135112_at	135112	brown	0.335722	0.108749	-0.494482	0.0140383	-0.457803	0.0244792	-0.726501	5.82e-05	0.274487	0.19428	-0.453087	0.0261859	15.6077	5.98785	9.61987	-3.63201
148867_at	148867	brown	0.418397	0.0418781	-0.485259	0.016234	-0.543095	0.00609795	-0.74793	2.65e-05	0.661844	0.000427502	-0.483736	0.0166221	20.4618	5.4928	14.969	-9.47619
160418_at	160418	brown	0.346292	0.0973864	-0.51562	0.00991234	-0.176408	0.40961	-0.724592	6.22e-05	0.258448	0.222696	-0.455037	0.0254688	9.96648	4.02016	5.94632	-1.92616
1622_at	1622	brown	-0.352276	0.0913579	0.466617	0.0215295	0.403306	0.0506741	0.632592	0.000909778	-0.115212	0.591904	0.220471	0.30056	10.8619	3.09254	7.76937	-4.67684
1774_at	1774	brown	-0.326537	0.119389	0.376221	0.0699947	0.220044	0.301521	0.711429	9.71e-05	-0.528497	0.00793284	0.327764	0.117925	8.45841	4.02152	4.43689	-0.415372
1788_at	1788	brown	-0.264256	0.212103	0.447186	0.0284549	0.208705	0.32773	0.72632	5.86e-05	-0.440824	0.0310746	0.626289	0.00106009	15.7867	5.51579	10.2709	-4.75512
200894_at	200894	brown	0.347658	0.0959846	-0.454218	0.0257681	-0.12488	0.560966	-0.755746	1.95e-05	0.569618	0.00366647	-0.661905	0.00042679	23.639	7.3069	16.3321	-9.02522
201799_at	201799	brown	-0.395356	0.0558525	0.504378	0.0119594	0.395253	0.0559224	0.533879	0.00720923	-0.314596	0.134331	0.346059	0.0976268	8.18155	2.07319	6.10836	-4.03517
221656_at	221656	brown	0.365747	0.0788129	-0.537234	0.00678657	-0.491067	0.014821	-0.67521	0.000294573	0.468748	0.0208616	-0.395162	0.0559837	10.4984	3.21558	7.28283	-4.06725
22862_at	22862	brown	0.52626	0.00825083	-0.50616	0.0116134	-0.460981	0.0233801	-0.643208	0.000697883	0.30414	0.14848	-0.292975	0.164721	8.64081	3.17875	5.46206	-2.28331
23111_at	23111	brown	0.509781	0.0109361	-0.652472	0.000549208	-0.458349	0.0242874	-0.93332	2.93e-11	0.62124	0.00119542	-0.514199	0.0101539	30.4571	16.2378	14.2193	2.01854
23200_at	23200	brown	0.526276	0.00824856	-0.576463	0.00319325	-0.547835	0.00558464	-0.603514	0.00179432	0.373366	0.07232	-0.0971093	0.651695	12.0846	2.32625	9.75831	-7.43206
23443_at	23443	brown	0.287162	0.173652	-0.506082	0.0116284	-0.244236	0.25008	-0.690058	0.000190442	0.65246	0.000549386	-0.419339	0.0413723	12.1415	4.24574	7.89571	-3.64997
23464_at	23464	brown	-0.406106	0.0489417	0.488577	0.0154139	0.504931	0.0118512	0.735522	4.22e-05	-0.424534	0.0386656	0.39418	0.0566519	13.0228	5.2004	7.82237	-2.62198
23527_at	23527	brown	0.418481	0.041833	-0.59855	0.0020021	-0.462017	0.0230308	-0.861283	6.55e-08	0.581411	0.00288431	-0.382262	0.0652639	21.6388	10.9562	10.6826	0.273661
23550_at	23550	brown	-0.46529	0.0219543	0.43997	0.0314405	0.539627	0.00649796	0.566042	0.00393636	-0.306584	0.145081	0.40573	0.0491718	11.0731	2.01694	9.05613	-7.03919
23626_at	23626	brown	-0.420029	0.0410041	0.532826	0.00734632	0.346236	0.0974433	0.728218	5.48e-05	-0.484901	0.0163244	0.480885	0.017369	11.3847	4.17348	7.21119	-3.0377
23682_at	23682	brown	-0.616433	0.00133778	0.586571	0.00258952	0.422602	0.0396555	0.726626	5.79e-05	-0.37327	0.0723989	0.495783	0.0137491	12.709	4.14147	8.5675	-4.42602
255512_at	255512	brown	-0.461508	0.0232019	0.446237	0.028834	0.400848	0.0522334	0.69148	0.000182412	-0.244113	0.250325	0.0187081	0.930858	9.79838	4.0759	5.72248	-1.64658
25777_at	25777	brown	-0.341212	0.102731	0.430745	0.0356155	0.0996286	0.643236	0.746953	2.75e-05	-0.544083	0.00598787	0.499093	0.0130355	15.3613	7.38461	7.9767	-0.592093
258_at	258	brown	0.369614	0.0754641	-0.399524	0.0530886	-0.273528	0.195905	-0.703992	0.00012354	0.306346	0.14541	-0.165826	0.438696	6.45169	3.64086	2.81083	0.83003
259217_at	259217	brown	0.484663	0.0163849	-0.59474	0.00217517	-0.363079	0.0811872	-0.75618	1.92e-05	0.494617	0.0140079	-0.420238	0.0408932	12.1929	5.18551	7.00742	-1.8219
25938_at	25938	brown	0.440611	0.0311657	-0.475903	0.0187399	-0.39099	0.0588655	-0.717424	7.95e-05	0.549993	0.0053633	-0.298147	0.157049	11.1967	4.57809	6.61858	-2.04049
26046_at	26046	brown	0.536338	0.00689736	-0.535299	0.00702778	-0.583216	0.00277811	-0.66454	0.000397148	0.276802	0.190394	-0.425458	0.0381991	18.242	3.98909	14.2529	-10.2638
26097_at	26097	brown	-0.428363	0.036762	0.637879	0.000798211	0.49511	0.0138981	0.80885	1.72e-06	-0.47801	0.0181498	0.529308	0.00782005	19.3464	6.95689	12.3896	-5.43266
26225_at	26225	brown	0.459812	0.0237797	-0.645342	0.000660872	-0.642075	0.00071824	-0.800727	2.61e-06	0.662879	0.000415619	-0.494537	0.0140259	26.2591	7.60357	18.6555	-11.052
26275_at	26275	brown	0.5491	0.00545395	-0.637626	0.000803265	-0.532253	0.00742179	-0.71471	8.71e-05	0.502467	0.0123399	-0.439456	0.0316626	14.7218	3.50292	11.2188	-7.71593
272_at	272	brown	-0.317927	0.130034	0.46774	0.0211754	0.464754	0.0221278	0.659304	0.000457923	-0.249772	0.239165	0.21226	0.319371	7.99384	2.86471	5.12913	-2.26442
2730_at	2730	brown	0.334876	0.109698	-0.49324	0.0143189	-0.44813	0.0280816	-0.838983	3.02e-07	0.622318	0.00116534	-0.412136	0.0453688	20.4228	9.88752	10.5352	-0.647703
283643_at	283643	brown	-0.438119	0.0322454	0.672323	0.000319748	0.430225	0.0358633	0.6656	0.000385735	-0.559244	0.0044958	0.562151	0.00424887	13.7549	2.68951	11.0653	-8.37584
284325_at	284325	brown	-0.472911	0.0196047	0.640732	0.000743053	0.633064	0.000899283	0.650723	0.00057497	-0.576405	0.00319702	0.493905	0.014168	19.8623	3.68478	16.1775	-12.4928
285051_at	285051	brown	0.422873	0.0395153	-0.566104	0.00393152	-0.495982	0.0137053	-0.68085	0.000250315	0.511216	0.0106767	-0.46489	0.0220836	10.2788	2.95224	7.32661	-4.37437
28513_at	28513	brown	0.483491	0.0166853	-0.558976	0.00451913	-0.145269	0.498227	-0.658146	0.000472394	0.41065	0.0462296	-0.425376	0.0382403	10.0582	3.34439	6.71379	-3.36941
29937_at	29937	brown	-0.386991	0.0617344	0.581828	0.00285944	0.422019	0.039958	0.793964	3.64e-06	-0.51224	0.0104948	0.582423	0.00282435	17.4388	6.20806	11.2307	-5.02264
29952_at	29952	brown	-0.394076	0.056723	0.507593	0.0113414	0.341795	0.102107	0.584093	0.00272768	-0.669573	0.000345441	0.580092	0.00296406	15.8953	2.38014	13.5151	-11.135
316_at	316	brown	-0.572009	0.00349487	0.713381	9.1e-05	0.560963	0.00434832	0.906144	1.11e-09	-0.684998	0.000221574	0.648784	0.000604742	35.8426	13.2597	22.5828	-9.32309
3240_at	3240	brown	-0.429292	0.0363115	0.583037	0.0027885	0.269606	0.202652	0.691069	0.000184699	-0.441837	0.0306452	0.460626	0.023501	11.8238	4.09625	7.72757	-3.63133
331_at	331	brown	0.236848	0.265141	-0.470907	0.0202018	-0.359665	0.0843042	-0.687889	0.000203288	0.552076	0.00515665	-0.571553	0.00352705	12.5838	3.43425	9.14954	-5.71529
339324_at	339324	brown	0.391808	0.0582914	-0.500307	0.0127817	-0.221021	0.299326	-0.830501	5.1e-07	0.357841	0.0860061	-0.516509	0.00976366	18.9795	9.59344	9.3861	0.207348
3417_at	3417	brown	0.556932	0.00470065	-0.43951	0.0316393	-0.455388	0.0253417	-0.616526	0.00133487	0.205901	0.334419	-0.144743	0.499798	7.9214	2.72452	5.19687	-2.47235
3486_at	3486	brown	0.623282	0.00113901	-0.778688	7.4e-06	-0.690898	0.000185659	-0.830185	5.2e-07	0.57446	0.00332605	-0.575779	0.00323809	34.2122	9.71197	24.5002	-14.7882
348801_at	348801	brown	-0.409192	0.0470865	0.503231	0.0121866	0.332082	0.112878	0.768358	1.16e-05	-0.307554	0.143748	0.193693	0.364475	11.3985	5.71856	5.67991	0.0386551
360023_at	360023	brown	0.421459	0.0402501	-0.577218	0.00314436	-0.266419	0.208247	-0.810507	1.58e-06	0.452118	0.0265482	-0.482625	0.0169099	16.6279	7.62681	9.00113	-1.37432
3742_at	3742	brown	-0.280571	0.18418	0.44132	0.0308638	0.168687	0.430727	0.717658	7.89e-05	-0.482406	0.0169674	0.489476	0.0151976	11.6834	5.0996	6.58385	-1.48425
375759_at	375759	brown	-0.274967	0.19347	0.469016	0.0207787	0.460269	0.023623	0.747734	2.67e-05	-0.426891	0.0374848	0.343322	0.100485	11.1	4.7908	6.30922	-1.51842
387509_at	387509	brown	0.570413	0.00360863	-0.609695	0.0015616	-0.491751	0.0146613	-0.768652	1.15e-05	0.438129	0.0322408	-0.398404	0.0538203	13.2542	4.90714	8.34705	-3.43991
3895_at	3895	brown	0.279745	0.185529	-0.413042	0.0448503	-0.100707	0.639628	-0.72984	5.17e-05	0.320227	0.127125	-0.588497	0.00248623	17.8446	6.14042	11.7042	-5.56376
4350_at	4350	brown	-0.314882	0.133958	0.564279	0.00407544	0.230707	0.278094	0.642827	0.000704677	-0.699936	0.000140473	0.688803	0.000197783	21.7309	3.59874	18.1321	-14.5334
444_at	444	brown	0.507626	0.0113352	-0.750584	2.39e-05	-0.654106	0.000526059	-0.770952	1.04e-05	0.579519	0.00299931	-0.633293	0.000894259	32.4095	6.32523	26.0843	-19.7591
445_at	445	brown	-0.347375	0.0962739	0.389541	0.0598926	0.217198	0.307974	0.773722	9.22e-06	-0.404809	0.0497383	0.304828	0.147516	10.5864	6.15429	4.43214	1.72215
4582_at	4582	brown	-0.713706	9e-05	0.754686	2.03e-05	0.673067	0.00031309	0.838667	3.09e-07	-0.515762	0.00988858	0.430364	0.0357967	32.0291	10.2175	21.8116	-11.5942
4780_at	4780	brown	0.382405	0.0651546	-0.492593	0.0144669	-0.577448	0.0031296	-0.639602	0.00076449	0.378648	0.0680636	-0.314602	0.134322	12.2782	3.03811	9.24012	-6.20201
4926_at	4926	brown	-0.308369	0.142634	0.532425	0.00739902	0.16924	0.429194	0.661998	0.000425715	-0.670405	0.000337492	0.549023	0.00546191	15.6978	5.33817	10.3596	-5.02147
51027_at	51027	brown	-0.405837	0.0491062	0.593364	0.00224069	0.397556	0.05438	0.801341	2.53e-06	-0.549706	0.00539229	0.583133	0.0027829	21.3303	6.96219	14.3681	-7.40587
51110_at	51110	brown	0.30427	0.148297	-0.419246	0.0414218	-0.248556	0.241534	-0.715102	8.6e-05	0.698869	0.000145251	-0.449299	0.0276253	14.9062	5.19714	9.70905	-4.51191
51114_at	51114	brown	-0.580066	0.00296566	0.735354	4.24e-05	0.707999	0.000108595	0.83741	3.34e-07	-0.581669	0.00286893	0.648004	0.000617086	38.9729	8.86455	30.1084	-21.2438
51181_at	51181	brown	-0.499163	0.0130209	0.529058	0.00785468	0.312741	0.136767	0.782743	6.17e-06	-0.419174	0.0414604	0.364025	0.0803394	11.6427	6.50421	5.13849	1.36572
5122_at	5122	brown	-0.27017	0.201672	0.437703	0.0324284	0.21953	0.302679	0.640654	0.00074451	-0.135404	0.528143	0.412626	0.0450873	8.59771	2.49649	6.10122	-3.60474
51272_at	51272	brown	-0.359236	0.0847025	0.599773	0.00194911	0.383577	0.064267	0.770231	1.07e-05	-0.490526	0.0149483	0.765029	1.34e-05	30.0216	6.91139	23.1102	-16.1988
51290_at	51290	brown	0.570806	0.0035803	-0.433652	0.034255	-0.453958	0.0258637	-0.683036	0.000234789	0.260455	0.218996	-0.176457	0.409478	9.40813	3.58103	5.8271	-2.24606
51693_at	51693	brown	-0.245615	0.247331	0.447441	0.0283538	0.112402	0.601029	0.713764	8.99e-05	-0.382175	0.0653302	0.532832	0.00734553	11.5262	4.73029	6.79595	-2.06566
51752_at	51752	brown	0.718022	7.79e-05	-0.783366	5.99e-06	-0.570912	0.0035727	-0.733669	4.51e-05	0.667904	0.000361896	-0.56022	0.00441152	19.6497	3.75877	15.8909	-12.1321
51808_at	51808	brown	0.250823	0.237129	-0.486535	0.0159144	-0.217942	0.30628	-0.771968	9.95e-06	0.660065	0.000448611	-0.575051	0.00328635	21.328	7.88523	13.4428	-5.55756
5194_at	5194	brown	0.468774	0.0208533	-0.650782	0.000574079	-0.619075	0.00125784	-0.790472	4.3e-06	0.618195	0.00128399	-0.435739	0.0333039	23.9263	7.46644	16.4599	-8.99344
5293_at	5293	brown	-0.555015	0.00487647	0.542462	0.0061694	0.328922	0.116556	0.572384	0.00346857	-0.474739	0.0190725	0.376933	0.0694244	6.45338	1.8211	4.63227	-2.81117
54758_at	54758	brown	-0.327418	0.118336	0.489314	0.0152363	0.345952	0.0977368	0.711309	9.75e-05	-0.603467	0.00179622	0.522834	0.00875854	12.3972	3.81446	8.58271	-4.76825
5495_at	5495	brown	0.332245	0.112691	-0.474677	0.0190906	-0.303829	0.148916	-0.805869	2.01e-06	0.555824	0.00480162	-0.472124	0.0198376	14.6276	7.31292	7.3147	-0.00177382
54952_at	54952	brown	-0.584659	0.00269559	0.689949	0.000191066	0.509729	0.0109454	0.760728	1.59e-05	-0.61467	0.00139349	0.528648	0.00791167	21.2183	6.38196	14.8363	-8.45437
5500_at	5500	brown	0.348431	0.0951987	-0.586379	0.00259995	-0.208705	0.327731	-0.759776	1.66e-05	0.581712	0.00286636	-0.698611	0.000146425	22.7178	6.79368	15.9241	-9.1304
55150_at	55150	brown	-0.365414	0.0791063	0.537067	0.00680708	0.465108	0.0220131	0.802962	2.33e-06	-0.399784	0.0529197	0.283813	0.178948	14.5446	7.1898	7.35478	-0.164981
55297_at	55297	brown	0.506033	0.0116378	-0.501138	0.0126101	-0.41254	0.0451369	-0.712565	9.35e-05	0.391087	0.0587971	-0.109139	0.611701	10.2187	4.28477	5.93393	-1.64916
553103_at	553103	brown	0.333391	0.111381	-0.569792	0.00365372	-0.502531	0.0123269	-0.732265	4.74e-05	0.603089	0.00181136	-0.471009	0.0201711	12.6243	3.76177	8.86253	-5.10076
55311_at	55311	brown	-0.225162	0.290129	0.456811	0.0248303	0.0942029	0.661504	0.519943	0.0092068	-0.401449	0.0518484	0.503805	0.0120725	7.41656	1.7127	5.70386	-3.99116
55367_at	55367	brown	-0.649793	0.000589083	0.738701	3.75e-05	0.592028	0.00230594	0.82737	6.14e-07	-0.695462	0.000161469	0.593611	0.00222879	31.1765	8.32939	22.8471	-14.5177
55783_at	55783	brown	0.271805	0.198851	-0.430492	0.0357359	-0.189018	0.376387	-0.692289	0.000177971	0.65054	0.000577724	-0.347215	0.096437	12.2554	5.54087	6.71451	-1.17363
558_at	558	brown	-0.354339	0.0893454	0.449031	0.0277293	0.504077	0.0120188	0.603062	0.00181246	-0.350059	0.0935579	0.400345	0.052557	9.86611	2.83405	7.03206	-4.19801
56649_at	56649	brown	-0.417794	0.042205	0.484189	0.0165058	0.521502	0.00896269	0.699009	0.000144616	-0.420604	0.0406998	0.493797	0.0141925	15.6196	4.72295	10.8967	-6.17373
57184_at	57184	brown	-0.380496	0.0666208	0.396452	0.0551152	0.277214	0.189706	0.670105	0.000340335	-0.320361	0.126957	0.319377	0.128195	6.10909	2.80249	3.30659	-0.504102
57447_at	57447	brown	-0.310582	0.139642	0.417171	0.0425444	0.124474	0.562251	0.597812	0.00203465	-0.330135	0.115134	0.183343	0.391141	4.29614	2.07937	2.21677	-0.137401
57683_at	57683	brown	0.445245	0.0292348	-0.623388	0.00113612	-0.345737	0.0979595	-0.807387	1.86e-06	0.725074	6.12e-05	-0.654253	0.000524011	26.9859	8.80717	18.1787	-9.37151
57761_at	57761	brown	0.665028	0.00039185	-0.746212	2.83e-05	-0.601165	0.00189024	-0.709646	0.000102926	0.571362	0.00354062	-0.498203	0.0132244	22.3028	4.44219	17.8606	-13.4184
57804_at	57804	brown	-0.467587	0.0212234	0.529259	0.00782688	0.449266	0.0276379	0.886808	7.91e-09	-0.490961	0.0148459	0.428888	0.0365067	22.0183	12.5991	9.41923	3.17987
5795_at	5795	brown	-0.398669	0.0536468	0.524024	0.00857925	0.400697	0.0523301	0.660409	0.000444462	-0.42731	0.037278	0.463445	0.0225561	10.8413	2.89234	7.949	-5.05666
5925_at	5925	brown	0.378923	0.0678473	-0.528761	0.00789598	-0.51714	0.00965941	-0.837384	3.35e-07	0.448553	0.0279156	-0.368598	0.0763335	21.412	11.1774	10.2346	0.942891
595_at	595	brown	0.557663	0.00463508	-0.699826	0.000140959	-0.531028	0.00758533	-0.818707	1.01e-06	0.489074	0.015294	-0.368298	0.0765914	23.0062	8.77562	14.2306	-5.45501
5965_at	5965	brown	0.545876	0.00579221	-0.770762	1.05e-05	-0.588816	0.00246944	-0.841105	2.64e-07	0.722671	6.65e-05	-0.624075	0.0011177	30.6135	8.84049	21.7731	-12.9326
6094_at	6094	brown	-0.474485	0.0191458	0.61544	0.00136893	0.313827	0.135336	0.875559	2.12e-08	-0.654	0.00052754	0.540704	0.00637149	25.8742	12.4486	13.4255	-0.976919
6097_at	6097	brown	-0.511869	0.0105604	0.559042	0.00451339	0.431602	0.0352099	0.856926	9e-08	-0.48566	0.016133	0.436357	0.0330267	21.6299	10.4406	11.1893	-0.748731
6102_at	6102	brown	0.341918	0.101976	-0.585254	0.00266218	-0.429625	0.0361508	-0.840983	2.66e-07	0.707878	0.000109019	-0.492939	0.0143876	22.354	9.56562	12.7884	-3.22274
6249_at	6249	brown	0.39539	0.0558296	-0.521031	0.00903591	-0.481721	0.0171474	-0.731375	4.9e-05	0.383651	0.0642114	-0.336124	0.1083	11.323	4.21281	7.11022	-2.8974
6284_at	6284	brown	-0.251309	0.23619	0.459821	0.0237766	0.241457	0.255679	0.79538	3.4e-06	-0.410315	0.0464257	0.501185	0.0126004	13.8945	6.48848	7.40605	-0.917573
64393_at	64393	brown	0.637386	0.000808083	-0.704973	0.000119723	-0.646971	0.000633773	-0.671345	0.000328691	0.371346	0.074	-0.500287	0.0127858	23.6841	4.15068	19.5334	-15.3827
64743_at	64743	brown	-0.389822	0.0596923	0.445589	0.0290952	0.390306	0.0593489	0.699911	0.000140585	-0.617322	0.00131039	0.465456	0.0219007	14.2091	4.10452	10.1046	-6.00008
647979_at	647979	brown	0.238757	0.261196	-0.496017	0.0136977	-0.379729	0.0672165	-0.692102	0.000178992	0.624091	0.00111728	-0.314799	0.134066	9.63089	3.4348	6.19609	-2.76129
6558_at	6558	brown	0.425502	0.0381773	-0.592194	0.00229777	-0.499822	0.0128826	-0.850029	1.46e-07	0.574035	0.00335478	-0.37749	0.0689799	20.5057	10.2256	10.2801	-0.0544496
6782_at	6782	brown	0.43543	0.0334434	-0.548179	0.00554892	-0.172206	0.42103	-0.558447	0.00456551	0.58969	0.002424	-0.492705	0.0144413	10.0773	1.96387	8.11345	-6.14959
6788_at	6788	brown	0.344615	0.0991274	-0.52303	0.0087287	-0.402676	0.05107	-0.575777	0.00323819	0.487473	0.0156828	-0.414077	0.044263	9.00098	1.90945	7.09153	-5.18208
7048_at	7048	brown	-0.320538	0.126737	0.49789	0.0132914	0.209728	0.325311	0.618613	0.00127152	-0.622238	0.00116756	0.535785	0.00696643	12.3368	3.2963	9.04047	-5.74417
7095_at	7095	brown	0.511893	0.0105561	-0.509063	0.0110676	-0.459201	0.0239907	-0.694268	0.000167517	0.115157	0.592081	-0.222767	0.295426	12.8348	5.30231	7.53247	-2.23017
7110_at	7110	brown	0.336984	0.107342	-0.511025	0.0107109	-0.33668	0.107681	-0.714453	8.78e-05	0.489998	0.0150731	-0.522446	0.00881758	13.5944	4.42993	9.16442	-4.73449
722_at	722	brown	-0.634652	0.000864806	0.647903	0.000618689	0.612852	0.00145304	0.787609	4.93e-06	-0.561582	0.00429627	0.610045	0.00154924	29.5724	7.52363	22.0488	-14.5252
728769_at	728769	brown	-0.403151	0.0507711	0.540316	0.00641679	0.251982	0.234896	0.646108	0.000647994	-0.355027	0.0886822	0.365955	0.0786297	9.333	2.92206	6.41094	-3.48887
729678_at	729678	brown	-0.429161	0.0363747	0.48684	0.0158389	0.433789	0.0341921	0.80084	2.59e-06	-0.388179	0.0608711	0.437965	0.0323132	17.7033	7.9584	9.74487	-1.78647
7789_at	7789	brown	0.555035	0.00487458	-0.5916	0.00232716	-0.446251	0.0288287	-0.660708	0.000440883	0.665347	0.000388426	-0.296119	0.160027	12.6798	2.9184	9.76136	-6.84297
79019_at	79019	brown	-0.419441	0.0413174	0.610381	0.00153744	0.551433	0.00521971	0.758104	1.77e-05	-0.520836	0.00906634	0.522752	0.00877095	18.8591	6.28687	12.5722	-6.28536
79090_at	79090	brown	-0.522218	0.00885244	0.637614	0.000803509	0.327169	0.118633	0.67726	0.00027776	-0.445381	0.0291795	0.475443	0.0188708	11.3514	3.63365	7.71775	-4.0841
7913_at	7913	brown	0.400727	0.0523107	-0.456727	0.0248603	-0.426665	0.0375968	-0.779511	7.14e-06	0.41402	0.0442951	-0.207461	0.330688	11.7811	6.52084	5.26028	1.26056
79656_at	79656	brown	-0.587571	0.00253542	0.637106	0.000813749	0.464326	0.0222668	0.757642	1.81e-05	-0.55211	0.00515332	0.426757	0.0375513	16.285	5.11167	11.1734	-6.0617
79680_at	79680	brown	-0.205624	0.335083	0.39903	0.0534105	0.197736	0.354351	0.557007	0.00469385	-0.474857	0.0190387	0.72328	6.51e-05	17.2768	2.02074	15.2561	-13.2353
79713_at	79713	brown	-0.383126	0.0646075	0.496827	0.0135207	0.356471	0.0873012	0.788486	4.73e-06	-0.360671	0.0833769	0.268045	0.205379	13.6194	6.83733	6.78203	0.0553018
79726_at	79726	brown	-0.458891	0.0240982	0.605307	0.00172398	0.435911	0.0332265	0.775832	8.4e-06	-0.758607	1.74e-05	0.694786	0.000164867	28.7229	6.76861	21.9543	-15.1857
79886_at	79886	brown	0.362967	0.0812887	-0.416715	0.0427945	-0.191803	0.369262	-0.762499	1.48e-05	0.489663	0.0151528	-0.270746	0.200675	9.98841	5.80186	4.18656	1.6153
79899_at	79899	brown	-0.4095	0.0469049	0.535272	0.00703111	0.430286	0.0358344	0.717843	7.84e-05	-0.39671	0.0549429	0.37265	0.0729123	13.1749	4.08409	9.09081	-5.00672
79930_at	79930	brown	0.443561	0.0299252	-0.406272	0.0488405	-0.303842	0.148896	-0.617487	0.00130536	0.248456	0.24173	-0.235683	0.26757	5.29563	2.15078	3.14484	-0.994058
79982_at	79982	brown	0.302046	0.151435	-0.478622	0.0179813	-0.264709	0.211293	-0.873825	2.45e-08	0.348283	0.0953488	-0.439089	0.0318217	18.9682	12.3488	6.61939	5.7294
80006_at	80006	brown	0.259627	0.220518	-0.451655	0.0267229	-0.152209	0.477694	-0.729466	5.24e-05	0.600364	0.00192391	-0.630864	0.000949027	24.4471	6.94652	17.5006	-10.5541
80264_at	80264	brown	0.407701	0.0479759	-0.528308	0.00795929	-0.353398	0.0902596	-0.763484	1.42e-05	0.351709	0.0919168	-0.63554	0.000846023	24.7074	6.50751	18.1998	-11.6923
80267_at	80267	brown	0.434813	0.0337236	-0.515377	0.00995337	-0.476387	0.018603	-0.84884	1.58e-07	0.527795	0.00803155	-0.420159	0.0409349	20.5226	9.88209	10.6405	-0.758418
8038_at	8038	brown	-0.531347	0.00754251	0.600425	0.00192134	0.537586	0.00674348	0.673419	0.000309982	-0.455205	0.0254079	0.430681	0.0356459	15.4245	3.23223	12.1923	-8.9601
80704_at	80704	brown	-0.656511	0.000493514	0.686861	0.000209631	0.48657	0.0159058	0.882741	1.14e-08	-0.517624	0.00957988	0.483361	0.016719	23.5055	11.0291	12.4764	-1.44728
81563_at	81563	brown	-0.427567	0.0371513	0.574842	0.00330034	0.476059	0.0186957	0.773348	9.37e-06	-0.570396	0.00360988	0.230017	0.279575	18.4373	7.17576	11.2615	-4.08576
81611_at	81611	brown	0.446707	0.028646	-0.578828	0.00304224	-0.433264	0.0344341	-0.771094	1.03e-05	0.640305	0.000751096	-0.536013	0.00693791	20.7974	6.9019	13.8955	-6.99357
8200_at	8200	brown	0.534205	0.00716713	-0.496641	0.0135612	-0.460714	0.0234711	-0.662851	0.00041593	0.42371	0.0390851	-0.424474	0.0386958	10.2288	2.8536	7.3752	-4.5216
84153_at	84153	brown	-0.524339	0.00853246	0.726743	5.77e-05	0.456056	0.0251004	0.830984	4.96e-07	-0.529875	0.00774206	0.552082	0.00515608	20.9845	7.35142	13.6331	-6.28165
8467_at	8467	brown	0.198192	0.353219	-0.410189	0.0464994	-0.194869	0.361513	-0.581022	0.00290762	0.592227	0.0022961	-0.434457	0.0338856	8.89454	2.55896	6.33558	-3.77662
84791_at	84791	brown	-0.449482	0.0275543	0.575215	0.00327541	0.551798	0.00518383	0.642353	0.000713203	-0.402322	0.0512934	0.319653	0.127847	13.5384	3.19662	10.3418	-7.14517
84940_at	84940	brown	-0.469469	0.0206394	0.571849	0.0035061	0.213698	0.316024	0.689478	0.000193806	-0.648157	0.000614638	0.498856	0.0130855	15.7284	5.57576	10.1526	-4.57683
85462_at	85462	brown	-0.398919	0.0534829	0.536455	0.00688279	0.369335	0.0757022	0.685888	0.000215799	-0.389767	0.0597313	0.347086	0.0965699	9.71183	3.57306	6.13877	-2.56571
85463_at	85463	brown	0.518928	0.00936862	-0.606267	0.00168726	-0.494885	0.0139481	-0.824204	7.39e-07	0.533846	0.00721341	-0.574967	0.00329199	22.4765	8.62298	13.8535	-5.23054
88_at	88	brown	-0.4554	0.0253373	0.588625	0.00247946	0.553077	0.00505974	0.664207	0.000400785	-0.509743	0.010943	0.423115	0.0393908	12.9516	3.14932	9.80224	-6.65292
8803_at	8803	brown	0.371663	0.0737347	-0.477287	0.0183508	-0.407798	0.0479177	-0.761794	1.53e-05	0.615671	0.00136161	-0.348804	0.0948202	13.7146	5.57261	8.14198	-2.56937
8807_at	8807	brown	0.493397	0.0142832	-0.462288	0.0229399	-0.537965	0.00669726	-0.660576	0.000442463	0.514635	0.0100793	-0.379274	0.0675723	11.9212	3.0572	8.86402	-5.80682
8935_at	8935	brown	0.58963	0.00242708	-0.617641	0.00130069	-0.543038	0.00610432	-0.558107	0.00459558	0.346302	0.0973761	-0.268439	0.204688	10.4915	1.68334	8.80817	-7.12483
90024_at	90024	brown	-0.445544	0.0291134	0.572419	0.00346614	0.560016	0.00442903	0.840385	2.77e-07	-0.450495	0.027164	0.355497	0.0882304	23.5237	11.1117	12.4119	-1.30023
90326_at	90326	brown	-0.338055	0.106161	0.445239	0.0292372	0.0825812	0.701258	0.700325	0.000138764	-0.382066	0.0654131	0.406482	0.0487125	7.54906	3.58986	3.9592	-0.369337
90333_at	90333	brown	0.283519	0.179418	-0.387684	0.0612292	-0.0919867	0.669021	-0.557389	0.00465954	0.560564	0.00438221	-0.482657	0.0169017	11.9708	3.32625	8.64456	-5.3183
9056_at	9056	brown	-0.372128	0.0733461	0.520269	0.00915534	0.124382	0.562542	0.657301	0.000483208	-0.444903	0.0293739	0.513224	0.0103224	10.4485	4.02765	6.42085	-2.39321
91647_at	91647	brown	-0.417558	0.0423335	0.52287	0.00875304	0.484825	0.0163438	0.747285	2.72e-05	-0.459192	0.0239936	0.347623	0.0960199	11.8524	5.09004	6.76233	-1.67228
9236_at	9236	brown	0.32819	0.11742	-0.547331	0.00563749	-0.19968	0.349544	-0.845161	2.03e-07	0.417418	0.0424096	-0.493994	0.014148	17.5579	8.86221	8.69572	0.166483
92912_at	92912	brown	0.426381	0.0377379	-0.539705	0.00648873	-0.28585	0.175715	-0.710994	9.85e-05	0.730249	5.1e-05	-0.494532	0.0140272	18.5731	6.05898	12.5141	-6.45512
9306_at	9306	brown	0.498259	0.0132125	-0.694927	0.000164153	-0.380629	0.0665179	-0.769638	1.1e-05	0.70106	0.000135589	-0.682416	0.00023911	26.7841	7.11959	19.6645	-12.5449
93099_at	93099	brown	-0.355285	0.0884338	0.541197	0.00631421	0.570634	0.0035927	0.621588	0.00118564	-0.359696	0.0842757	0.0982947	0.64771	14.0084	2.98723	11.0212	-8.03394
94015_at	94015	brown	-0.426902	0.0374791	0.536513	0.00687559	0.39028	0.0593675	0.798666	2.89e-06	-0.37369	0.0720536	0.207535	0.330512	13.2727	7.1049	6.16784	0.937061
94241_at	94241	brown	0.376563	0.0697205	-0.442347	0.0304307	-0.400869	0.0522196	-0.586751	0.00257967	0.33249	0.11241	-0.237596	0.263591	6.31285	1.73914	4.57372	-2.83458
9525_at	9525	brown	0.352458	0.0911787	-0.432943	0.0345828	-0.424671	0.038596	-0.757532	1.82e-05	0.57831	0.00307477	-0.462538	0.0228565	16.2322	5.99879	10.2334	-4.23462
10_at	10	grey	-0.414386	0.0440891	0.482452	0.0169552	0.418808	0.0416568	0.334596	0.110014	-0.506199	0.011606	0.446426	0.0287583	4.85476	2.17247	2.68229	-0.509826
100049716_at	100049716	grey	-0.583272	0.00277487	0.467136	0.0213651	0.476607	0.018541	0.491788	0.0146528	-0.33163	0.1134	0.357939	0.0859144	7.51336	2.96879	4.54457	-1.57578
100129502_at	100129502	grey	-0.357965	0.0858893	0.355327	0.0883936	0.190579	0.372385	0.0966671	0.653184	-0.204287	0.338303	0.314214	0.13483	1.86683	1.00482	0.862006	0.142819
100129960_at	100129960	grey	0.446992	0.0285323	-0.682218	0.000240502	-0.632541	0.000910906	-0.40732	0.0482053	0.594791	0.00217276	-0.673113	0.000312679	19.9706	5.86345	14.1071	-8.2437
100130357_at	100130357	grey	0.473669	0.0193827	-0.414162	0.0442154	-0.398108	0.0540156	-0.365341	0.0791708	0.0668419	0.756315	-0.178048	0.405199	2.80736	1.45759	1.34977	0.10782
100130458_at	100130458	grey	-0.68928	0.000194966	0.567832	0.00379925	0.431542	0.0352382	0.593382	0.00223983	-0.297364	0.158195	0.461536	0.0231925	8.50015	3.92342	4.57673	-0.653307
100130872_at	100130872	grey	0.457171	0.0247025	-0.543669	0.00603372	-0.600368	0.00192376	-0.436937	0.0327676	0.438883	0.0319111	-0.504234	0.0119877	10.8119	3.6975	7.11437	-3.41687
100130964_at	100130964	grey	-0.269693	0.2025	0.447421	0.0283618	0.382076	0.0654052	0.249394	0.2399	-0.386009	0.0624548	0.329797	0.115529	3.06571	1.72315	1.34257	0.380577
100131211_at	100131211	grey	-0.326398	0.119556	0.455874	0.0251662	0.325383	0.120778	0.329439	0.115948	-0.250209	0.238316	0.238294	0.26215	3.33025	2.40841	0.921842	1.48657
100131283_at	100131283	grey	-0.373174	0.0724786	0.559347	0.00448681	0.444791	0.0294197	0.468504	0.0209371	-0.400668	0.0523486	0.395506	0.0557512	6.60457	4.33343	2.27114	2.06229
100132341_at	100132341	grey	-0.431275	0.0353642	0.723433	6.48e-05	0.392263	0.0579743	0.592601	0.00227774	-0.508437	0.0111836	0.596377	0.0020993	13.4594	7.05086	6.40854	0.642319
100132911_at	100132911	grey	0.396091	0.0553568	-0.402143	0.0514073	-0.151961	0.47842	-0.346759	0.096905	0.350584	0.0930333	-0.166836	0.435874	3.02445	2.16544	0.859011	1.30643
100133991_at	100133991	grey	-0.544349	0.00595844	0.657796	0.000476849	0.504735	0.0118895	0.410613	0.0462515	-0.229532	0.280618	0.515615	0.00991318	11.9945	6.2144	5.78008	0.43432
100134368_at	100134368	grey	0.331731	0.113282	-0.433959	0.034114	-0.473554	0.0194161	-0.216736	0.30903	0.216853	0.308761	-0.24613	0.246309	3.53839	1.82167	1.71673	0.10494
10019_at	10019	grey	0.620974	0.00120294	-0.641331	0.000731893	-0.687001	0.000208757	-0.562058	0.00425657	0.494219	0.0140973	-0.419026	0.0415399	22.2477	8.16681	14.0809	-5.91412
100286922_at	100286922	grey	0.448902	0.0277794	-0.391268	0.0586701	-0.321539	0.125488	-0.343332	0.100475	0.483679	0.0166369	-0.259369	0.220994	2.81335	1.66221	1.15114	0.511065
100287114_at	100287114	grey	-0.174709	0.414207	0.482826	0.0168577	0.264682	0.21134	0.436192	0.0331005	-0.216496	0.309579	0.337057	0.107262	3.14671	2.15998	0.986724	1.17326
100287366_at	100287366	grey	-0.304964	0.147327	0.408274	0.0476328	0.292069	0.166092	0.387719	0.0612041	-0.264197	0.21221	0.260566	0.218794	2.71083	1.69811	1.01272	0.685386
100293516_at	100293516	grey	0.369522	0.0755429	-0.46325	0.0226203	-0.409308	0.0470181	-0.468627	0.0208988	0.515895	0.00986627	-0.432179	0.0349391	6.41375	2.59301	3.82074	-1.22772
10036_at	10036	grey	-0.413096	0.0448194	0.553378	0.00503087	0.353834	0.0898349	0.473493	0.019434	-0.440188	0.0313468	0.654725	0.000517505	9.32784	3.16224	6.1656	-3.00336
10039_at	10039	grey	-0.519931	0.00920867	0.514469	0.0101076	0.524061	0.00857383	0.299475	0.155121	-0.432855	0.0346238	0.453639	0.0259815	6.60147	2.37003	4.23143	-1.8614
10045_at	10045	grey	-0.335231	0.109299	0.447915	0.0281666	0.461728	0.0231278	0.316402	0.131988	-0.312777	0.136719	0.379969	0.0670297	5.08712	1.92413	3.163	-1.23887
100505554_at	100505554	grey	-0.424259	0.0388054	0.468312	0.0209967	0.257048	0.225302	0.322658	0.124103	-0.252496	0.233911	0.355299	0.0884206	3.54905	2.74401	0.805043	1.93896
100505565_at	100505565	grey	-0.380384	0.0667077	0.447989	0.0281371	0.284958	0.177126	0.434793	0.0337324	-0.13272	0.536427	0.259298	0.221124	3.11472	1.93746	1.17726	0.760195
100505763_at	100505763	grey	-0.46314	0.0226568	0.412573	0.0451181	0.325754	0.12033	-0.0887988	0.679887	-0.151729	0.479101	0.141785	0.508693	6.01136	3.70727	2.30409	1.40318
100505797_at	100505797	grey	0.405436	0.049352	-0.439686	0.031563	-0.458779	0.0241372	-0.195876	0.358987	0.139108	0.516809	-0.351612	0.0920125	6.95603	2.90734	4.04869	-1.14135
100505806_at	100505806	grey	0.355163	0.0885515	-0.446923	0.0285598	-0.207722	0.330066	0.0320731	0.881731	0.103051	0.631815	-0.471091	0.0201464	6.09974	3.19275	2.90699	0.285762
100505877_at	100505877	grey	0.439876	0.0314809	-0.425185	0.0383365	-0.3673	0.0774549	-0.281396	0.182838	0.164952	0.441147	-0.275073	0.193292	3.01462	2.04027	0.974348	1.06592
100506051_at	100506051	grey	0.26767	0.206039	-0.453467	0.0260449	-0.268057	0.205358	-0.580352	0.00294818	0.367013	0.0777045	-0.439243	0.0317546	5.21908	2.23666	2.98241	-0.745751
100506262_at	100506262	grey	-0.365327	0.0791829	0.390153	0.0594573	0.23641	0.266054	0.11283	0.599634	-0.130534	0.543218	0.271686	0.199054	2.48815	1.91209	0.576062	1.33603
100506385_at	100506385	grey	-0.333018	0.111805	0.417099	0.0425838	0.411095	0.0459707	0.0988545	0.645831	-0.318524	0.129275	0.161653	0.450462	4.25232	2.60317	1.64915	0.954018
100506387_at	100506387	grey	-0.423474	0.039206	0.49502	0.0139181	0.439143	0.031798	0.431794	0.0351199	-0.554778	0.00489853	0.472673	0.0196749	4.19471	1.65386	2.54085	-0.886989
100506439_at	100506439	grey	-0.543782	0.00602117	0.511037	0.0107088	0.590625	0.0023762	0.468593	0.0209095	-0.300583	0.153525	0.343873	0.0999052	8.79481	2.5568	6.23801	-3.68121
100506497_at	100506497	grey	-0.527578	0.00806221	0.632977	0.000901207	0.632815	0.000904806	0.504576	0.0119205	-0.542009	0.00622093	0.368703	0.0762433	12.7342	5.00614	7.72807	-2.72193
100506504_at	100506504	grey	0.411543	0.0457109	-0.503961	0.0120415	-0.613051	0.00144642	-0.378774	0.0679645	0.3663	0.0783273	-0.187701	0.379783	8.76489	3.19815	5.56673	-2.36858
100506710_at	100506710	grey	0.309842	0.140637	-0.542552	0.00615921	-0.374805	0.0711413	-0.261254	0.217535	0.614088	0.00141232	-0.51046	0.0108126	11.6729	5.2383	6.43455	-1.19624
100506742_at	100506742	grey	0.412355	0.0452427	-0.487233	0.0157419	-0.376515	0.0697592	-0.0998957	0.642342	0.211583	0.320951	-0.440249	0.0313206	7.19514	4.00498	3.19016	0.814811
100506790_at	100506790	grey	-0.290569	0.168378	0.482356	0.0169803	0.313085	0.136313	0.447083	0.0284959	-0.251037	0.236715	0.353458	0.0902012	4.57893	2.77287	1.80607	0.9668
100506798_at	100506798	grey	-0.248417	0.241807	0.522618	0.00879136	0.368373	0.0765271	0.313672	0.135541	-0.579751	0.00298501	0.464432	0.0222326	7.20578	3.84211	3.36367	0.478439
100506831_at	100506831	grey	-0.431472	0.0352713	0.576416	0.00319632	0.318897	0.128801	0.408792	0.0473243	-0.648255	0.000613087	0.517304	0.00963244	9.64642	4.38226	5.26416	-0.881903
100506897_at	100506897	grey	0.49069	0.0149095	-0.457261	0.0246705	-0.400366	0.0525432	-0.457973	0.0244193	0.0560165	0.794881	-0.312314	0.137333	6.05834	2.92255	3.13579	-0.21324
100506948_at	100506948	grey	-0.435373	0.0334695	0.475509	0.018852	0.417532	0.0423474	0.0167939	0.937919	-0.233084	0.273034	0.109658	0.609997	8.05895	4.94925	3.1097	1.83955
100507033_at	100507033	grey	-0.250439	0.237871	0.532288	0.00741714	0.39207	0.0581084	0.296744	0.159105	-0.281907	0.182011	0.471741	0.0199514	5.49148	3.09106	2.40043	0.690633
100507058_at	100507058	grey	-0.550102	0.00535233	0.678389	0.000268858	0.324199	0.122215	0.521896	0.00890195	-0.463551	0.022521	0.67602	0.000287827	12.5052	5.76496	6.74024	-0.975281
100507086_at	100507086	grey	-0.296227	0.159867	0.509352	0.0110146	0.439578	0.0316099	0.120323	0.575457	-0.350207	0.0934095	0.32125	0.125848	6.06183	3.05931	3.00252	0.0567931
100507098_at	100507098	grey	-0.523286	0.00869012	0.422374	0.0397731	0.509323	0.0110198	0.329132	0.116309	-0.548983	0.00546599	0.399008	0.0534249	11.4676	4.21145	7.25618	-3.04473
100507099_at	100507099	grey	-0.527734	0.00804008	0.527287	0.00810359	0.566275	0.00391828	0.0471896	0.82668	-0.227395	0.285244	0.207649	0.330241	12.537	6.04024	6.4968	-0.456554
100507235_at	100507235	grey	-0.415549	0.0434387	0.43472	0.0337657	0.302232	0.15117	0.240891	0.25683	-0.211181	0.321894	0.38747	0.0613849	2.40305	1.64634	0.756705	0.889639
100507277_at	100507277	grey	0.299218	0.155493	-0.395031	0.0560722	-0.304089	0.148551	-0.279506	0.185921	0.440042	0.0314097	-0.485805	0.0160966	3.73498	1.3895	2.34548	-0.955975
100507291_at	100507291	grey	-0.496229	0.0136512	0.574413	0.00332923	0.670203	0.000339406	0.644662	0.000672472	-0.53924	0.00654396	0.420071	0.040982	19.7534	5.3945	14.3589	-8.96444
100507297_at	100507297	grey	-0.38141	0.0659155	0.498712	0.0131161	0.449161	0.0276786	0.128238	0.550393	-0.304516	0.147952	0.0839086	0.696677	6.59845	3.97641	2.62204	1.35436
100507389_at	100507389	grey	-0.496515	0.0135887	0.430341	0.0358077	0.52741	0.00808602	0.281445	0.182758	-0.262461	0.215341	0.170734	0.425072	4.94713	1.77721	3.16992	-1.39271
100507410_at	100507410	grey	-0.317738	0.130275	0.475505	0.0188532	0.436319	0.0330434	0.317118	0.131068	-0.351047	0.0925726	0.482637	0.0169069	5.94956	2.27471	3.67485	-1.40015
100507448_at	100507448	grey	0.621615	0.00118488	-0.620277	0.00122284	-0.658314	0.000470275	-0.146062	0.495858	0.263215	0.213977	-0.350175	0.0934413	15.7714	5.61381	10.1576	-4.54382
100507477_at	100507477	grey	0.492122	0.0145755	-0.504636	0.0119089	-0.50621	0.0116039	-0.378038	0.0685455	0.505361	0.0117676	-0.419165	0.0414654	5.03149	2.31526	2.71622	-0.400958
100507531_at	100507531	grey	0.605705	0.00170868	-0.555513	0.00483026	-0.570417	0.00360831	-0.515404	0.00994885	0.486512	0.0159201	-0.448474	0.0279468	9.74291	3.46762	6.27528	-2.80766
100507580_at	100507580	grey	-0.471815	0.0199293	0.400248	0.0526193	0.49309	0.0143532	0.39995	0.0528121	-0.260389	0.219118	0.187351	0.380686	6.24023	2.72383	3.5164	-0.792564
100507602_at	100507602	grey	-0.355286	0.0884335	0.38999	0.0595727	0.333401	0.111369	0.505839	0.0116753	-0.312656	0.136879	-0.0418217	0.846152	4.56988	2.12421	2.44567	-0.321459
10051_at	10051	grey	0.377003	0.0693684	-0.445442	0.0291548	-0.202795	0.341921	-0.580787	0.00292182	0.280484	0.184322	-0.539633	0.00649727	7.84629	2.29071	5.55558	-3.26487
100630918_at	100630918	grey	-0.57023	0.00362187	0.517339	0.00962663	0.403262	0.0507012	0.479076	0.0178571	-0.175781	0.411304	0.0960305	0.655329	6.0892	3.67516	2.41404	1.26112
100652996_at	100652996	grey	-0.275988	0.191753	0.566281	0.00391781	0.301226	0.152604	0.433203	0.0344626	-0.662628	0.000418468	0.455077	0.0254545	8.79538	4.59712	4.19825	0.398871
100652999_at	100652999	grey	-0.402371	0.0512625	0.512787	0.0103986	0.516251	0.00980674	0.459467	0.0238986	-0.364819	0.0796326	0.334775	0.109813	7.53714	3.36596	4.17118	-0.805214
100653022_at	100653022	grey	-0.519718	0.00924233	0.52502	0.00843172	0.585481	0.00264955	0.0750091	0.727583	-0.226189	0.287875	0.21148	0.321192	11.3472	4.5867	6.76048	-2.17378
10073_at	10073	grey	-0.245133	0.24829	0.422844	0.03953	0.192112	0.368479	0.279692	0.185617	-0.515616	0.00991313	0.592498	0.0022828	9.88474	2.90078	6.98395	-4.08317
10082_at	10082	grey	0.290061	0.169157	-0.456717	0.024864	-0.161661	0.450442	-0.342017	0.10187	0.142689	0.505967	-0.272029	0.198465	4.42479	3.47386	0.950928	2.52294
1009_at	1009	grey	0.417298	0.0424754	-0.609179	0.00158	-0.481156	0.0172971	-0.56766	0.00381221	0.197638	0.354595	-0.286168	0.175212	14.0433	6.98771	7.05563	-0.0679173
10105_at	10105	grey	0.23145	0.276506	-0.514764	0.0100573	-0.48039	0.0175017	-0.161399	0.451186	0.541754	0.00625014	-0.421464	0.0402476	11.2499	5.43148	5.81843	-0.386952
10114_at	10114	grey	0.381791	0.0656237	-0.531773	0.00748556	-0.366631	0.0780379	-0.181009	0.397305	0.541106	0.00632479	-0.495067	0.0139076	6.72484	3.10525	3.61959	-0.514344
10120_at	10120	grey	-0.420846	0.0405722	0.542736	0.00613837	0.560512	0.00438661	0.463059	0.0226835	-0.526368	0.00823534	0.68954	0.000193442	20.1119	5.369	14.7429	-9.37389
10126_at	10126	grey	-0.454808	0.0255525	0.614044	0.00141376	0.385779	0.062624	0.376237	0.069982	-0.367964	0.0768794	0.61122	0.00150833	12.2656	5.65629	6.60932	-0.953031
10144_at	10144	grey	0.383856	0.0640569	-0.358663	0.0852357	-0.388052	0.0609626	-0.224784	0.290962	0.254139	0.230778	-0.570726	0.00358605	7.74731	1.6246	6.12271	-4.49811
1016_at	1016	grey	-0.41378	0.044431	0.556653	0.00472586	0.315013	0.133787	0.578717	0.00304922	-0.616037	0.00135011	0.454541	0.0256498	8.23354	3.8404	4.39314	-0.552741
10181_at	10181	grey	-0.376157	0.0700463	0.463977	0.0223811	0.453568	0.0260075	0.509911	0.0109124	-0.560233	0.00441043	0.392828	0.0575819	9.42694	3.48609	5.94085	-2.45476
10194_at	10194	grey	0.424688	0.0385877	-0.467076	0.0213842	-0.336572	0.1078	-0.345533	0.0981717	0.197155	0.355796	-0.584395	0.00271052	8.25503	2.99831	5.25672	-2.2584
102_at	102	grey	0.411689	0.0456266	-0.479674	0.0176945	-0.445923	0.0289603	-0.261516	0.217058	0.333408	0.111361	-0.0199791	0.926173	6.35381	3.77644	2.57737	1.19906
10265_at	10265	grey	0.640625	0.000745055	-0.721388	6.95e-05	-0.452381	0.0264494	-0.492902	0.014396	0.426744	0.0375578	-0.675266	0.000294099	16.3122	8.02363	8.28855	-0.264915
10267_at	10267	grey	0.399018	0.0534184	-0.342152	0.101727	-0.215518	0.311824	-0.0422994	0.844415	0.300202	0.154072	-0.260679	0.218587	3.2611	1.85999	1.40111	0.458885
10286_at	10286	grey	0.615931	0.00135344	-0.754199	2.07e-05	-0.626267	0.00106065	-0.417441	0.0423973	0.664227	0.000400565	-0.79661	3.2e-06	31.4348	8.66427	22.7706	-14.1063
10290_at	10290	grey	-0.579808	0.00298151	0.651043	0.000570185	0.448293	0.0280177	0.628302	0.00100991	-0.400625	0.0523766	0.474328	0.0191911	12.7381	7.29481	5.44326	1.85155
1030_at	1030	grey	0.445585	0.0290969	-0.572533	0.00345814	-0.239699	0.259261	-0.703944	0.000123729	0.381119	0.0661395	-0.409747	0.046759	10.4751	4.58074	5.89436	-1.31362
10321_at	10321	grey	-0.588123	0.00250596	0.452325	0.0264704	0.323354	0.123247	0.362382	0.0818165	-0.428799	0.0365501	0.301204	0.152635	2.31569	1.3585	0.95719	0.40131
10331_at	10331	grey	-0.364575	0.0798491	0.464964	0.0220596	0.310075	0.140324	0.281191	0.183172	-0.153592	0.473656	0.334314	0.110333	5.59894	4.33464	1.2643	3.07034
10335_at	10335	grey	-0.493711	0.014212	0.603568	0.00179219	0.548002	0.00556726	0.542677	0.00614507	-0.592697	0.00227309	0.377771	0.0687567	14.4897	6.74976	7.73993	-0.990179
10344_at	10344	grey	-0.274368	0.194482	0.433519	0.0343163	0.502602	0.0123126	0.239285	0.260111	-0.534962	0.00707039	0.268071	0.205334	8.35417	3.42605	4.92813	-1.50208
10370_at	10370	grey	0.365818	0.0787506	-0.37512	0.0708844	-0.382904	0.0647754	-0.278368	0.187795	0.436767	0.0328435	-0.497217	0.0134362	4.7438	1.4854	3.2584	-1.773
10384_at	10384	grey	0.328075	0.117556	-0.432769	0.0346639	-0.306392	0.145346	-0.19357	0.364785	0.0814847	0.70505	-0.490874	0.0148662	6.36921	2.83019	3.53902	-0.708829
10417_at	10417	grey	-0.296594	0.159326	0.530745	0.0076236	0.459658	0.0238328	0.482207	0.0170195	-0.522391	0.00882597	0.172161	0.421153	10.0445	5.00793	5.0366	-0.0286677
10439_at	10439	grey	-0.39218	0.0580323	0.445702	0.0290496	0.372899	0.0727057	0.156181	0.46614	0.0192966	0.928688	0.218354	0.305342	4.76834	3.07437	1.69396	1.38041
10474_at	10474	grey	-0.474938	0.0190155	0.57997	0.00297153	0.372601	0.072953	0.586272	0.00260583	-0.561511	0.00430219	0.639546	0.000765556	11.2976	3.70532	7.59225	-3.88693
10500_at	10500	grey	-0.475502	0.0188542	0.557287	0.00466873	0.338052	0.106164	0.373758	0.0719975	-0.208224	0.328872	0.506483	0.0115518	7.94289	4.80907	3.13382	1.67525
10525_at	10525	grey	0.587003	0.00256599	-0.48383	0.016598	-0.593891	0.00221541	-0.221283	0.298737	0.213212	0.317154	-0.0589074	0.784532	12.2289	5.15286	7.07608	-1.92322
10527_at	10527	grey	0.464098	0.0223415	-0.673696	0.000307554	-0.567586	0.00381786	-0.634183	0.000874858	0.71424	8.85e-05	-0.458357	0.0242844	19.8815	8.53983	11.3417	-2.8019
1053_at	1053	grey	-0.324148	0.122276	0.455064	0.0254592	0.387389	0.0614435	0.413517	0.0445797	-0.0764915	0.722405	0.269829	0.202264	7.50747	4.37417	3.1333	1.24088
10531_at	10531	grey	-0.322936	0.123761	0.408275	0.0476319	0.475805	0.0187679	0.256858	0.225655	-0.613572	0.0014292	0.696454	0.000156593	14.6884	2.56854	12.1199	-9.55134
10536_at	10536	grey	-0.373043	0.0725867	0.482143	0.0170363	0.56394	0.0041027	0.38542	0.0628896	-0.729116	5.31e-05	0.604115	0.00177048	17.5858	3.87639	13.7094	-9.83305
10554_at	10554	grey	-0.259836	0.220134	0.429471	0.0362249	0.374345	0.0715162	0.295038	0.161631	-0.603973	0.00177608	0.485109	0.0162718	10.3107	4.13625	6.17449	-2.03824
10566_at	10566	grey	-0.359372	0.0845764	0.514579	0.0100888	0.627462	0.00103059	0.278163	0.188134	-0.613768	0.00142276	0.554213	0.00495162	15.812	4.11239	11.6996	-7.5872
10580_at	10580	grey	-0.279073	0.186632	0.470188	0.0204195	0.324674	0.121637	0.337309	0.106983	-0.227596	0.284807	0.0933742	0.664311	4.92715	2.95756	1.96959	0.987974
10594_at	10594	grey	-0.296634	0.159268	0.472563	0.0197074	0.481626	0.0171725	0.411831	0.0455443	-0.372994	0.0726271	0.607762	0.00163145	10.2569	2.76955	7.48737	-4.71783
1062_at	1062	grey	0.348094	0.0955407	-0.329882	0.115429	0.0589299	0.784452	-0.320073	0.127319	-0.0945152	0.660447	-0.303618	0.149212	1.63315	1.09723	0.535924	0.561302
10654_at	10654	grey	-0.477496	0.0182924	0.632575	0.000910159	0.385239	0.0630245	0.642625	0.000708299	-0.494058	0.0141335	0.418374	0.041891	8.93741	4.35259	4.58482	-0.232229
10656_at	10656	grey	0.533269	0.00728831	-0.66788	0.000362142	-0.511739	0.0105834	-0.407705	0.0479739	0.432938	0.0345853	-0.679376	0.000261286	16.7921	6.13277	10.6593	-4.52653
10675_at	10675	grey	-0.630652	0.000953936	0.511477	0.0106302	0.478602	0.0179868	0.329944	0.115357	-0.366471	0.0781779	0.305838	0.146112	4.44764	2.26368	2.18396	0.0797232
10678_at	10678	grey	0.354602	0.0890912	-0.534454	0.00713519	-0.358233	0.0856383	-0.251006	0.236774	0.451711	0.0267017	-0.309614	0.140946	5.57188	3.74201	1.82987	1.91214
10691_at	10691	grey	-0.351774	0.0918523	0.498103	0.0132458	0.232233	0.27484	0.580671	0.0029288	-0.509435	0.0109992	0.639061	0.000774936	10.3687	2.95815	7.41057	-4.45242
10716_at	10716	grey	-0.254436	0.230216	0.40381	0.0503586	0.376031	0.0701477	0.230406	0.278739	-0.534542	0.00712396	0.413997	0.0443084	4.03738	1.8393	2.19808	-0.358783
10744_at	10744	grey	0.439975	0.0314387	-0.536975	0.00681845	-0.611133	0.00151132	-0.45215	0.0265363	0.508196	0.0112284	-0.466826	0.0214631	9.40672	3.01323	6.39349	-3.38027
10748_at	10748	grey	-0.324055	0.12239	0.367501	0.0772801	0.295416	0.161068	0.315047	0.133743	-0.10699	0.61877	0.307796	0.143416	2.75571	1.83756	0.918153	0.919406
10750_at	10750	grey	-0.426685	0.037587	0.378075	0.0685161	0.283081	0.180121	0.408022	0.0477837	-0.158429	0.459667	0.322473	0.124331	2.37372	1.39523	0.978492	0.41674
10761_at	10761	grey	0.415576	0.043424	-0.526605	0.00820113	-0.33072	0.114453	-0.471636	0.0199828	0.583138	0.00278259	-0.428295	0.0367949	6.51955	3.27826	3.24129	0.0369642
10864_at	10864	grey	-0.246342	0.24589	0.377491	0.0689793	0.350107	0.0935095	0.281235	0.183099	-0.186018	0.384147	0.289788	0.169577	3.35067	2.1243	1.22637	0.897933
10920_at	10920	grey	0.509019	0.0110758	-0.618184	0.00128434	-0.620032	0.00122991	-0.175087	0.413181	0.61914	0.00125593	-0.352398	0.0912377	17.9107	7.59425	10.3164	-2.72219
10924_at	10924	grey	0.465223	0.0219758	-0.442328	0.0304388	-0.383503	0.0643227	-0.551259	0.00523685	0.337871	0.106363	-0.229264	0.281195	5.06251	2.25145	2.81106	-0.559615
10957_at	10957	grey	0.473222	0.0195135	-0.519878	0.00921707	-0.558734	0.00454028	-0.0323685	0.880649	0.359947	0.0840434	-0.338312	0.105878	15.9419	7.06419	8.87774	-1.81355
10973_at	10973	grey	0.638478	0.000786332	-0.694939	0.000164092	-0.490803	0.014883	-0.637915	0.000797483	0.449508	0.0275441	-0.517204	0.00964874	12.4044	6.12867	6.27569	-0.147017
11045_at	11045	grey	-0.308044	0.143077	0.448038	0.028118	0.4088	0.0473194	0.0663425	0.758083	-0.382912	0.0647693	0.246831	0.244924	5.06927	3.27029	1.79898	1.47132
11062_at	11062	grey	-0.440518	0.0312053	0.461643	0.0231563	0.435157	0.033567	0.350358	0.0932591	-0.445658	0.0290675	0.258524	0.222556	5.80193	2.99827	2.80366	0.194606
11100_at	11100	grey	-0.519375	0.00929705	0.593183	0.00224943	0.493876	0.0141747	0.263876	0.212786	-0.609112	0.0015824	0.60946	0.00156996	13.0504	5.25523	7.79519	-2.53996
11124_at	11124	grey	-0.20311	0.341155	0.526071	0.0082783	0.453661	0.0259733	0.518996	0.00935771	-0.674157	0.000303549	0.728975	5.33e-05	18.9189	3.87257	15.0463	-11.1737
11128_at	11128	grey	-0.418685	0.041723	0.581013	0.00290818	0.352184	0.0914485	0.233303	0.272572	-0.18965	0.374762	0.399093	0.0533695	7.12087	4.85754	2.26333	2.59421
11144_at	11144	grey	-0.528979	0.00786564	0.615786	0.00135801	0.378208	0.0684108	0.545108	0.00587538	-0.570325	0.00361499	0.636909	0.000817733	10.5983	3.84966	6.7486	-2.89894
11167_at	11167	grey	-0.191461	0.370134	0.469018	0.0207779	0.511717	0.0105874	0.394005	0.0567717	-0.672059	0.000322144	0.663854	0.000404684	15.1779	3.147	12.0309	-8.88389
11176_at	11176	grey	-0.383116	0.0646152	0.506692	0.0115119	0.292853	0.164905	0.374956	0.071018	-0.618935	0.00126198	0.429409	0.0362551	8.2918	3.94982	4.34198	-0.392163
11179_at	11179	grey	0.308044	0.143078	-0.516349	0.00979042	-0.355444	0.0882818	-0.0545802	0.800035	0.226119	0.28803	-0.381883	0.0655531	8.21783	4.82185	3.39599	1.42586
11184_at	11184	grey	0.372305	0.073199	-0.420546	0.0407302	-0.215988	0.310744	-0.366445	0.0782004	0.421968	0.0399845	-0.580056	0.00296626	6.34452	2.10854	4.23598	-2.12743
11221_at	11221	grey	0.366342	0.0782902	-0.561493	0.00430373	-0.440775	0.0310955	-0.233109	0.272982	0.172544	0.420105	-0.517866	0.00954039	11.0549	4.71898	6.33587	-1.61689
11228_at	11228	grey	-0.507845	0.0112941	0.62417	0.0011152	0.457021	0.0247556	0.357246	0.0865669	-0.23526	0.268454	0.384335	0.0636975	7.51503	4.90425	2.61078	2.29347
11238_at	11238	grey	-0.5587	0.0045433	0.565721	0.00396137	0.623964	0.00112068	0.236024	0.266857	-0.450857	0.0270258	0.524	0.00858284	11.8404	3.69719	8.14325	-4.44606
112574_at	112574	grey	0.517561	0.00959014	-0.614431	0.0014012	-0.698125	0.000148664	-0.302085	0.15138	0.522846	0.0087566	-0.390385	0.0592927	18.9309	6.64953	12.2814	-5.63184
11260_at	11260	grey	0.493733	0.0142069	-0.522772	0.00876784	-0.36727	0.0774813	-0.442345	0.0304316	0.40251	0.0511751	-0.143461	0.503644	6.77007	4.05239	2.71769	1.3347
112724_at	112724	grey	-0.342435	0.101425	0.555337	0.0048465	0.589824	0.00241709	0.523772	0.00861701	-0.352166	0.0914658	0.295262	0.161297	10.8346	4.4801	6.3545	-1.8744
11281_at	11281	grey	-0.486379	0.0159534	0.492503	0.0144877	0.310767	0.139394	0.526734	0.00818265	-0.308889	0.141927	0.432752	0.0346719	4.21677	2.22071	1.99606	0.224651
112937_at	112937	grey	-0.409315	0.0470142	0.416088	0.0431403	0.550077	0.00535485	0.138956	0.517274	-0.210358	0.323827	0.404577	0.0498816	7.73397	1.92257	5.8114	-3.88883
1132_at	1132	grey	0.402635	0.0510961	-0.586959	0.0025684	-0.489207	0.0152621	-0.213461	0.316576	0.446535	0.0287146	-0.532662	0.00736778	10.3814	4.69627	5.68514	-0.988864
11326_at	11326	grey	-0.463653	0.0224876	0.364087	0.0802842	0.263908	0.212728	0.279406	0.186086	-0.488181	0.01551	0.260633	0.218671	2.14371	1.23041	0.913294	0.317119
11339_at	11339	grey	0.440325	0.0312882	-0.360037	0.0839607	-0.213198	0.317186	-0.565274	0.00399648	0.381464	0.0658745	-0.247739	0.243136	4.22461	2.15104	2.07358	0.0774604
113828_at	113828	grey	-0.397993	0.0540909	0.454966	0.0254946	0.418915	0.0415991	0.206722	0.332453	-0.364874	0.0795839	0.560539	0.00438437	7.2161	2.69636	4.51974	-1.82338
114_at	114	grey	-0.442014	0.0305707	0.482739	0.0168803	0.51117	0.0106849	0.584603	0.00269874	-0.391501	0.0585062	0.279593	0.185779	6.53575	2.55124	3.98451	-1.43327
1140_at	1140	grey	0.511685	0.010593	-0.382381	0.065173	-0.593079	0.00225446	-0.211627	0.320849	0.181325	0.396468	-0.142367	0.506938	5.80192	1.32692	4.475	-3.14808
114785_at	114785	grey	-0.540286	0.00642035	0.619496	0.00124548	0.433521	0.0343156	0.342911	0.10092	-0.593247	0.00224637	0.471592	0.0199962	11.5776	6.56427	5.01334	1.55093
114795_at	114795	grey	-0.263829	0.212871	0.52475	0.00847158	0.40369	0.0504335	0.512001	0.0105371	-0.534707	0.00710297	0.428295	0.036795	6.62609	3.41909	3.20699	0.212099
114796_at	114796	grey	-0.424899	0.0384808	0.579389	0.00300734	0.411268	0.0458698	0.431065	0.0354637	-0.400491	0.0524632	0.328947	0.116527	4.85485	3.20949	1.64536	1.56413
114803_at	114803	grey	0.345593	0.098109	-0.59796	0.00202812	-0.361834	0.0823135	-0.636076	0.000834853	0.60812	0.00161829	-0.663116	0.000412934	17.378	5.38609	11.9919	-6.60579
114804_at	114804	grey	-0.305191	0.14701	0.448872	0.0277912	0.0925739	0.667026	0.54327	0.00607827	-0.260247	0.219379	0.400826	0.0522477	5.51278	2.81694	2.69584	0.121102
114818_at	114818	grey	-0.523474	0.00866175	0.65689	0.000488551	0.610235	0.00154257	0.340937	0.103027	-0.270175	0.201663	0.260009	0.219815	13.0043	6.2852	6.71906	-0.433856
114907_at	114907	grey	0.453043	0.0262023	-0.452354	0.0264597	-0.45747	0.0245965	-0.254118	0.230819	0.0469648	0.827494	-0.354471	0.0892179	7.89476	3.44422	4.45054	-1.00631
115557_at	115557	grey	-0.322368	0.124461	0.478579	0.0179932	0.165662	0.439157	0.516351	0.00979006	-0.332224	0.112715	0.354658	0.0890377	5.30813	3.81912	1.489	2.33012
115584_at	115584	grey	-0.347702	0.09594	0.470735	0.0202535	0.296424	0.159577	0.3382	0.106001	-0.340029	0.104006	0.401709	0.0516829	2.88271	1.86974	1.01297	0.856772
115825_at	115825	grey	0.356255	0.0875071	-0.446129	0.0288775	-0.398479	0.0537711	-0.160485	0.453785	0.0821482	0.702755	-0.392656	0.0577014	5.02262	2.54847	2.47416	0.0743098
116135_at	116135	grey	0.428695	0.0366005	-0.317349	0.130772	-0.226	0.288291	-0.128486	0.549614	0.19687	0.356506	-0.219172	0.30349	1.40438	1.01412	0.390262	0.62386
1164_at	1164	grey	0.495228	0.0138718	-0.540076	0.00644498	-0.524557	0.00850007	-0.0404023	0.851316	0.604778	0.00174449	-0.448411	0.0279716	16.1718	6.49723	9.67457	-3.17734
116444_at	116444	grey	0.426712	0.0375735	-0.417618	0.0423007	-0.576476	0.00319238	-0.201581	0.34488	0.379962	0.0670352	-0.166032	0.43812	5.11539	1.48815	3.62724	-2.13909
116448_at	116448	grey	0.397215	0.0546065	-0.588288	0.00249726	-0.477055	0.0184153	-0.451949	0.0266119	0.530701	0.00762953	-0.416839	0.0427263	7.90105	4.0652	3.83585	0.229349
116966_at	116966	grey	-0.432696	0.034698	0.448366	0.0279892	0.499869	0.0128728	0.169593	0.428219	-0.230576	0.278376	-0.0341889	0.873988	8.17864	3.89801	4.28063	-0.382626
116983_at	116983	grey	-0.42559	0.0381332	0.52518	0.00840821	0.338777	0.105369	0.325685	0.120413	-0.442817	0.0302341	0.210995	0.32233	6.38839	4.38206	2.00633	2.37573
117_at	117	grey	-0.538044	0.00668771	0.665357	0.000388326	0.717465	7.94e-05	0.498305	0.0132025	-0.357668	0.086169	0.400991	0.0521418	24.0536	8.2941	15.7595	-7.46545
117144_at	117144	grey	0.482334	0.0169862	-0.463146	0.0226546	-0.592299	0.00229257	-0.295397	0.161096	0.234902	0.269203	0.00712168	0.973653	8.77093	3.28056	5.49037	-2.20981
1178_at	1178	grey	-0.280273	0.184666	0.459181	0.0239975	0.330967	0.114167	0.372813	0.0727773	-0.430192	0.0358789	0.409511	0.0468985	3.91967	2.2148	1.70487	0.509931
118460_at	118460	grey	0.406779	0.0485326	-0.490031	0.0150653	-0.342447	0.101412	-0.336691	0.107668	0.416976	0.0426513	-0.200947	0.346432	4.43474	3.01326	1.42148	1.59178
118856_at	118856	grey	-0.426449	0.037704	0.40596	0.0490307	0.537011	0.00681401	0.257506	0.224447	-0.170026	0.427022	0.108799	0.612816	6.08621	2.07633	4.00988	-1.93356
118881_at	118881	grey	-0.271156	0.199967	0.504479	0.0119396	0.346294	0.0973844	0.350464	0.093153	-0.244261	0.250029	0.32785	0.117823	3.71271	2.47384	1.23888	1.23496
120227_at	120227	grey	-0.380028	0.0669839	0.541882	0.00623544	0.501521	0.0125316	0.256356	0.226596	-0.627747	0.00102355	0.399758	0.052937	9.77282	4.52969	5.24313	-0.713445
1203_at	1203	grey	0.511856	0.0105626	-0.660555	0.000442704	-0.612699	0.00145813	-0.384814	0.0633399	0.652739	0.000545375	-0.662163	0.000423806	20.0961	6.01223	14.0839	-8.07162
121601_at	121601	grey	-0.538182	0.00667097	0.460149	0.023664	0.396304	0.0552145	0.29571	0.160633	-0.289245	0.170415	0.0129075	0.952267	4.16818	2.66907	1.49912	1.16995
122402_at	122402	grey	-0.468892	0.0208168	0.438945	0.0318845	0.497959	0.0132765	0.413712	0.0444696	-0.266416	0.208252	0.217819	0.306558	4.85232	2.08207	2.77025	-0.688185
122616_at	122616	grey	-0.292486	0.16546	0.47726	0.0183581	0.492262	0.0145431	0.1986	0.35221	-0.453369	0.0260812	0.166206	0.437635	5.53012	2.85359	2.67654	0.177052
122769_at	122769	grey	0.35899	0.0849308	-0.477653	0.0182488	-0.580557	0.00293573	-0.609956	0.00155238	0.57007	0.00363351	-0.188478	0.377776	11.0346	2.57508	8.45949	-5.8844
122830_at	122830	grey	-0.494306	0.0140777	0.585905	0.00262604	0.53246	0.00739442	0.299877	0.15454	-0.340981	0.102979	0.449011	0.0277369	9.03246	4.02517	5.00729	-0.982122
1237_at	1237	grey	0.237467	0.263857	-0.453507	0.02603	-0.375638	0.0704654	-0.400366	0.0525433	0.602561	0.00183275	-0.42837	0.0367582	4.25514	1.56955	2.68559	-1.11604
1238_at	1238	grey	0.519497	0.00927751	-0.472749	0.0196524	-0.464961	0.0220606	-0.430659	0.0356565	0.469953	0.0204913	-0.330003	0.115288	5.59264	2.49694	3.09569	-0.598751
124460_at	124460	grey	0.5242	0.00855304	-0.339387	0.104703	-0.173468	0.417581	-0.378767	0.0679697	0.273854	0.195352	-0.269914	0.202116	1.40615	0.906209	0.499939	0.40627
124930_at	124930	grey	-0.413234	0.0447409	0.544111	0.00598475	0.333342	0.111436	0.275694	0.192247	-0.547322	0.00563844	0.509054	0.0110694	7.88953	4.36458	3.52495	0.839629
126_at	126	grey	-0.266236	0.208572	0.526971	0.00814863	0.226436	0.287335	0.514585	0.0100878	-0.584185	0.00272246	0.450457	0.0271786	6.53242	3.08153	3.45089	-0.369362
126133_at	126133	grey	-0.298735	0.156194	0.392023	0.0581417	0.307167	0.144279	0.172735	0.419582	-0.3168	0.131477	0.575794	0.00323708	4.02115	1.27206	2.74909	-1.47704
126205_at	126205	grey	0.327602	0.118118	-0.449496	0.0275488	-0.273387	0.196146	-0.299139	0.155607	0.346749	0.0969151	-0.432248	0.034907	2.85854	1.78601	1.07252	0.713492
126695_at	126695	grey	-0.359241	0.084698	0.469794	0.0205398	0.239445	0.259782	0.43843	0.0321092	-0.384256	0.0637566	0.279599	0.185769	5.33016	4.47595	0.854209	3.62174
127254_at	127254	grey	-0.311038	0.139031	0.43428	0.0339668	0.168837	0.430312	0.356265	0.087497	-0.431228	0.0353865	0.19545	0.360055	4.1699	2.96653	1.20337	1.76316
127294_at	127294	grey	-0.350385	0.0932317	0.529096	0.00784938	0.414461	0.0440468	0.491483	0.0147237	-0.268417	0.204727	0.34791	0.0957275	5.8286	3.47238	2.35622	1.11616
127396_at	127396	grey	0.324158	0.122264	-0.439825	0.0315031	-0.229323	0.281068	-0.470676	0.0202716	0.390454	0.0592439	-0.530804	0.00761554	8.99408	3.68906	5.30502	-1.61596
127495_at	127495	grey	-0.525839	0.0083119	0.404473	0.0499464	0.496098	0.0136798	0.208573	0.328045	-0.383715	0.0641631	0.20351	0.340184	3.60561	1.55605	2.04956	-0.493511
128153_at	128153	grey	0.437456	0.0325377	-0.415059	0.0437119	-0.46649	0.0215698	-0.249732	0.239243	0.426288	0.0377839	-0.309647	0.140901	4.41795	1.77255	2.6454	-0.872842
128408_at	128408	grey	-0.346763	0.0969014	0.417705	0.0422536	0.329194	0.116236	0.404229	0.0500978	-0.31142	0.138522	0.360246	0.0837674	2.66186	1.51259	1.14928	0.363309
128434_at	128434	grey	-0.373099	0.0725408	0.518145	0.00949495	0.213611	0.316227	0.302801	0.150364	-0.331418	0.113644	0.354771	0.0889285	4.1379	3.10863	1.02927	2.07937
1286_at	1286	grey	0.495067	0.0139076	-0.649624	0.00059169	-0.376785	0.0695429	-0.517282	0.00963593	0.364268	0.0801228	-0.440513	0.0312075	6.24111	4.2659	1.97522	2.29068
1287_at	1287	grey	-0.290714	0.168157	0.429836	0.0360497	0.165748	0.438914	0.288516	0.171543	-0.134435	0.531125	0.346405	0.0972697	2.0511	1.48066	0.570434	0.910228
128876_at	128876	grey	-0.399905	0.0528412	0.544677	0.0059224	0.274468	0.194312	0.537014	0.00681371	-0.420633	0.0406841	0.530054	0.0077176	13.1202	8.37517	4.74503	3.63014
129642_at	129642	grey	-0.285024	0.17702	0.491841	0.0146406	0.536581	0.00686719	0.212055	0.319849	-0.319411	0.128152	0.101135	0.638201	7.23218	3.25938	3.97279	-0.713408
130132_at	130132	grey	0.323215	0.123418	-0.534038	0.00718865	-0.340777	0.103199	-0.307833	0.143366	0.29063	0.168284	-0.507808	0.0113009	7.84963	4.1099	3.73972	0.37018
1306_at	1306	grey	-0.563695	0.00412244	0.404851	0.0497125	0.528094	0.00798934	0.0982815	0.647754	-0.30414	0.148478	0.24874	0.241175	5.44129	1.7951	3.64619	-1.85109
130617_at	130617	grey	-0.310316	0.14	0.514039	0.0101814	0.364956	0.0795109	0.449516	0.0275409	-0.519325	0.00930506	0.449369	0.0275979	5.04971	2.51996	2.52976	-0.00980019
1311_at	1311	grey	-0.277211	0.189712	0.42073	0.0406331	0.404897	0.0496842	0.415083	0.0436983	-0.470078	0.020453	0.487693	0.015629	8.01098	2.53496	5.47602	-2.94107
132158_at	132158	grey	-0.365998	0.0785924	0.562016	0.0042601	0.555909	0.00479374	0.497119	0.0134574	-0.567151	0.00385091	0.506921	0.0114684	10.5476	3.62645	6.9211	-3.29465
132299_at	132299	grey	-0.530703	0.00762921	0.522887	0.0087504	0.394522	0.0564189	0.505448	0.0117508	-0.42671	0.0375746	0.301272	0.152538	6.10329	3.64708	2.45621	1.19088
132612_at	132612	grey	0.367064	0.0776604	-0.427129	0.0373673	-0.310176	0.140188	-0.204609	0.337526	0.202448	0.342764	-0.373394	0.0722967	2.43941	1.74772	0.691685	1.05604
132789_at	132789	grey	-0.409305	0.0470197	0.462231	0.0229592	0.151719	0.47913	0.519856	0.00922057	-0.225675	0.289002	0.341666	0.102245	4.67179	3.25507	1.41671	1.83836
134111_at	134111	grey	0.458413	0.0242651	-0.398821	0.0535473	-0.227416	0.2852	-0.245015	0.248523	0.220095	0.301406	-0.245006	0.248541	2.20051	1.80154	0.398969	1.40257
134359_at	134359	grey	-0.57609	0.00321762	0.713048	9.2e-05	0.57189	0.0035032	0.492817	0.0144156	-0.590137	0.00240103	0.437905	0.0323395	18.1782	9.37868	8.79948	0.579203
134701_at	134701	grey	-0.46246	0.0228827	0.514972	0.010022	0.431558	0.0352306	0.40771	0.0479707	-0.158908	0.458293	0.343668	0.10012	6.35316	2.95968	3.39348	-0.433804
136332_at	136332	grey	0.382375	0.0651775	-0.402274	0.0513243	-0.314218	0.134824	-0.274581	0.19412	0.596195	0.0021076	-0.360897	0.0831693	4.07349	1.77598	2.29751	-0.521526
138162_at	138162	grey	0.633728	0.000884728	-0.546632	0.0057114	-0.551581	0.00520516	-0.218868	0.304176	0.296816	0.158999	-0.147469	0.491669	8.03846	3.83113	4.20733	-0.376206
138311_at	138311	grey	-0.550642	0.00529819	0.556062	0.0047798	0.41268	0.0450568	0.504286	0.0119775	-0.341312	0.102624	0.33194	0.113042	5.91897	3.72232	2.19665	1.52567
138948_at	138948	grey	-0.526625	0.00819827	0.597611	0.00204362	0.6424	0.00071235	0.439572	0.0316125	-0.518067	0.00950772	0.358295	0.0855803	14.8527	5.38612	9.46655	-4.08043
139065_at	139065	grey	0.613971	0.00141616	-0.692816	0.000175132	-0.486655	0.0158847	-0.70775	0.000109473	0.346986	0.0966726	-0.563311	0.0041536	19.1152	8.14973	10.9655	-2.81579
139420_at	139420	grey	-0.455641	0.02525	0.398047	0.0540558	0.204478	0.337842	0.356714	0.0870709	-0.335353	0.109162	0.472068	0.019854	2.62431	1.32491	1.2994	0.0255099
140290_at	140290	grey	0.307612	0.143668	-0.381488	0.0658558	-0.479018	0.0178729	-0.344657	0.099083	0.622143	0.00117018	-0.467312	0.0213097	6.83908	1.86207	4.97701	-3.11494
140456_at	140456	grey	0.41303	0.0448568	-0.540817	0.00635834	-0.537676	0.00673248	-0.208849	0.327389	0.356239	0.0875224	-0.446483	0.0287353	6.754	3.04111	3.71289	-0.671777
140683_at	140683	grey	-0.349132	0.0944888	0.551641	0.00519918	0.379114	0.0676978	0.475415	0.0188788	-0.379316	0.0675395	0.500229	0.0127978	9.42242	5.54444	3.87798	1.66646
140686_at	140686	grey	-0.505762	0.01169	0.48023	0.0175446	0.361967	0.0821934	0.427838	0.0370185	-0.174423	0.414982	0.221382	0.298517	4.05981	2.64169	1.41812	1.22357
140691_at	140691	grey	0.368621	0.0763139	-0.515942	0.00985831	-0.323039	0.123634	-0.421537	0.0402094	0.149432	0.485857	-0.40188	0.0515743	5.59289	3.45439	2.1385	1.31589
140807_at	140807	grey	-0.510533	0.0107995	0.408685	0.0473875	0.367057	0.0776661	0.49922	0.0130087	-0.268323	0.204892	0.105933	0.62226	3.12703	1.39797	1.72906	-0.331086
140873_at	140873	grey	0.47079	0.020237	-0.54279	0.00613226	-0.553902	0.00498099	-0.279378	0.186131	0.464287	0.0222798	-0.464739	0.0221326	9.41332	3.68676	5.72656	-2.0398
1413_at	1413	grey	-0.457874	0.0244539	0.561203	0.00432808	0.389278	0.060081	0.388134	0.0609031	-0.316105	0.132372	0.521006	0.00903972	8.24926	4.55427	3.69499	0.859282
142689_at	142689	grey	-0.411583	0.0456878	0.492819	0.014415	0.397577	0.0543663	0.322591	0.124186	-0.362543	0.0816706	0.325034	0.1212	4.45438	2.86357	1.59082	1.27275
143384_at	143384	grey	0.365821	0.0787472	-0.453266	0.0261195	-0.49902	0.013051	-0.419004	0.0415515	0.210278	0.324015	-0.234696	0.269637	4.89429	2.0271	2.8672	-0.8401
143471_at	143471	grey	0.47859	0.0179901	-0.429667	0.0361308	-0.371173	0.0741453	-0.448027	0.0281222	0.140066	0.513899	-0.185135	0.386447	2.79904	1.48742	1.31162	0.175797
143630_at	143630	grey	-0.255747	0.22774	0.442381	0.0304165	0.372972	0.0726452	0.147908	0.490367	-0.259348	0.221033	0.0447308	0.835588	4.41291	2.78564	1.62727	1.15837
1438_at	1438	grey	-0.389048	0.0602451	0.638564	0.000784658	0.39253	0.0577885	0.549303	0.00543329	-0.403556	0.0505171	0.609256	0.00157723	18.648	9.67567	8.97238	0.703293
143903_at	143903	grey	-0.510188	0.0108619	0.393588	0.0570577	0.420958	0.0405131	0.493784	0.0141955	-0.232973	0.273271	0.0278487	0.897222	6.86266	3.19196	3.6707	-0.478745
144438_at	144438	grey	0.321437	0.125615	-0.418952	0.0415793	-0.472132	0.0198351	-0.23556	0.267826	0.483758	0.0166165	-0.485727	0.0161161	6.55988	2.08875	4.47113	-2.38238
145748_at	145748	grey	-0.323676	0.122853	0.469701	0.0205681	0.342229	0.101644	0.408477	0.0475113	-0.095373	0.657548	0.370674	0.0745655	5.3484	2.92556	2.42283	0.502732
145837_at	145837	grey	-0.258361	0.222858	0.387218	0.0615682	0.249837	0.239039	0.387761	0.0611737	-0.476206	0.0186541	0.181392	0.39629	4.43213	3.12276	1.30937	1.81339
145978_at	145978	grey	0.372355	0.0731577	-0.393272	0.0572754	-0.37155	0.0738289	-0.181507	0.395986	0.257765	0.223965	-0.476104	0.0186829	3.94318	1.59078	2.3524	-0.761612
146433_at	146433	grey	-0.336826	0.107518	0.543804	0.00601878	0.337868	0.106366	0.59518	0.00215451	-0.499628	0.012923	0.445446	0.0291532	12.1729	7.18067	4.9922	2.18847
146434_at	146434	grey	0.243386	0.251784	-0.499697	0.0129087	-0.416259	0.0430459	-0.363309	0.0809811	0.601425	0.00187943	-0.327777	0.11791	7.57236	3.93395	3.63841	0.295532
146849_at	146849	grey	0.532401	0.00740223	-0.585283	0.00266056	-0.584207	0.0027212	-0.59863	0.0019986	0.583639	0.00275371	-0.422637	0.0396374	10.3133	3.38895	6.92431	-3.53537
147179_at	147179	grey	-0.340272	0.103743	0.46012	0.0236738	0.422948	0.0394767	0.378648	0.0680636	-0.465725	0.0218144	0.450831	0.0270356	4.51399	1.73967	2.77432	-1.03466
147664_at	147664	grey	0.418255	0.041955	-0.472286	0.0197895	-0.358436	0.0854484	-0.596974	0.00207221	0.417778	0.0422137	-0.444038	0.0297284	7.36154	2.85217	4.50936	-1.65719
147912_at	147912	grey	-0.335955	0.108489	0.49237	0.0145183	0.140501	0.512577	0.585223	0.00266392	-0.422541	0.0396867	0.669711	0.000344117	12.9273	3.65906	9.26822	-5.60916
147968_at	147968	grey	-0.591395	0.00233744	0.640068	0.00075558	0.603902	0.00177891	0.38675	0.0619105	-0.392801	0.0576007	0.361378	0.082729	8.10697	3.55889	4.54808	-0.989198
148156_at	148156	grey	-0.323921	0.122554	0.512479	0.0104528	0.48132	0.0172535	0.437138	0.0326786	-0.60108	0.00189377	0.479806	0.017659	9.13205	3.50394	5.62811	-2.12417
148696_at	148696	grey	-0.322635	0.124131	0.523718	0.00862506	0.315599	0.133026	0.398833	0.0535391	-0.491079	0.0148182	0.461994	0.0230385	4.76601	2.81371	1.9523	0.861401
148811_at	148811	grey	0.366042	0.0785531	-0.415132	0.043671	-0.439563	0.0316161	-0.195173	0.36075	0.38813	0.060906	-0.200647	0.347165	2.87011	1.45344	1.41667	0.0367695
149069_at	149069	grey	0.547322	0.00563839	-0.412928	0.0449149	-0.498746	0.0131088	-0.172199	0.42105	0.291427	0.167068	-0.293586	0.163801	4.07004	1.9326	2.13744	-0.204834
149111_at	149111	grey	0.555112	0.00486744	-0.514176	0.0101578	-0.397935	0.0541296	-0.634017	0.000878452	0.454538	0.0256511	-0.386401	0.0621661	6.65422	2.496	4.15823	-1.66223
149499_at	149499	grey	-0.593693	0.00222489	0.676186	0.000286456	0.504317	0.0119714	0.500064	0.0128321	-0.447157	0.0284666	0.454581	0.0256354	8.80984	5.3218	3.48805	1.83375
149650_at	149650	grey	-0.516479	0.00976873	0.538717	0.00660647	0.277523	0.189194	0.477821	0.0182023	-0.250958	0.236867	0.382226	0.0652914	6.91243	5.30381	1.60862	3.69519
1499_at	1499	grey	0.333989	0.110701	-0.5379	0.00670523	-0.44113	0.0309444	-0.272774	0.197191	0.313477	0.135797	-0.270706	0.200745	6.06784	3.76405	2.30378	1.46027
150197_at	150197	grey	-0.505968	0.0116503	0.378714	0.0680117	0.382757	0.0648871	0.250358	0.238027	-0.161357	0.451304	0.0303314	0.888113	2.13859	1.50999	0.628605	0.881385
150383_at	150383	grey	-0.355408	0.0883162	0.457173	0.0247016	0.348998	0.0946246	0.447368	0.0283827	-0.468033	0.0210838	0.697201	0.000153003	12.0875	2.9021	9.18541	-6.28331
150771_at	150771	grey	0.278795	0.18709	-0.563478	0.00414004	-0.581446	0.00288219	-0.436612	0.0329127	0.463173	0.0226456	-0.340565	0.103427	9.42145	2.96851	6.45293	-3.48442
151126_at	151126	grey	0.575983	0.00322466	-0.56568	0.00396456	-0.427124	0.0373696	-0.314751	0.134128	0.340145	0.103881	-0.465151	0.0219991	6.35777	3.5331	2.82467	0.708427
151194_at	151194	grey	0.337121	0.107191	-0.448314	0.0280095	-0.206263	0.33355	-0.241255	0.256089	0.575408	0.00326263	-0.478935	0.0178956	7.65033	3.21903	4.4313	-1.21227
151835_at	151835	grey	-0.61222	0.00147423	0.66651	0.000376158	0.534216	0.00716581	0.507231	0.0114096	-0.405022	0.0496071	0.451573	0.0267537	9.8799	5.43508	4.44482	0.990262
152586_at	152586	grey	-0.394086	0.0567165	0.50606	0.0116327	0.511403	0.0106433	0.333581	0.111164	-0.60444	0.00175768	0.304493	0.147984	6.86226	3.15024	3.71202	-0.561783
153745_at	153745	grey	-0.416371	0.0429841	0.450188	0.0272819	0.413516	0.0445806	0.386951	0.0617636	-0.141599	0.509255	0.346275	0.0974033	7.69289	3.70872	3.98418	-0.275461
153918_at	153918	grey	-0.14288	0.505391	0.417526	0.0423506	0.29143	0.167062	0.313702	0.135501	-0.286212	0.175144	0.356588	0.0871903	2.2301	1.33944	0.89066	0.448779
154_at	154	grey	-0.531218	0.0075598	0.583737	0.00274809	0.462158	0.0229835	0.641853	0.000722294	-0.378368	0.0682842	0.377399	0.0690527	11.1779	4.89347	6.2844	-1.39093
154043_at	154043	grey	0.391162	0.0587447	-0.393904	0.056841	-0.408965	0.0472215	-0.120512	0.574854	0.0643332	0.765206	-0.440861	0.0310591	7.1064	2.75832	4.34808	-1.58976
154664_at	154664	grey	-0.393848	0.0568795	0.459137	0.0240129	0.531094	0.0075764	0.11205	0.602177	-0.385587	0.0627659	0.421036	0.0404721	7.24928	2.59554	4.65374	-2.05821
154810_at	154810	grey	-0.412522	0.0451474	0.423068	0.0394149	0.50279	0.0122747	0.584747	0.00269063	-0.247708	0.243196	0.120591	0.574599	9.21149	2.93216	6.27934	-3.34718
1549_at	1549	grey	-0.391942	0.0581979	0.473281	0.019496	0.181454	0.396126	0.409333	0.0470032	-0.226779	0.286587	0.358843	0.0850682	5.37061	4.2011	1.16951	3.03158
1573_at	1573	grey	0.462845	0.0227543	-0.46265	0.0228193	-0.514853	0.0100421	-0.301523	0.152179	0.257958	0.223605	-0.294874	0.161875	6.47734	3.0866	3.39075	-0.304149
157567_at	157567	grey	-0.408378	0.0475707	0.477995	0.0181541	0.603668	0.0017882	0.335844	0.108612	-0.395374	0.0558399	0.419192	0.0414509	12.9797	4.79881	8.18094	-3.38213
157570_at	157570	grey	0.441452	0.0308081	-0.479542	0.0177304	-0.497567	0.0133607	-0.364967	0.0795017	0.423891	0.0389927	-0.458861	0.0241088	5.60752	2.28585	3.32167	-1.03583
157807_at	157807	grey	0.42349	0.039198	-0.49233	0.0145275	-0.472644	0.0196834	-0.389646	0.0598182	0.318914	0.12878	-0.25275	0.233423	4.69371	2.66661	2.0271	0.639515
157869_at	157869	grey	-0.499809	0.0128852	0.522559	0.00880036	0.537319	0.00677616	0.279502	0.185928	-0.291861	0.166408	0.240216	0.258206	6.66944	3.35164	3.3178	0.0338338
158314_at	158314	grey	-0.532622	0.00737312	0.616076	0.0013489	0.266108	0.2088	0.541522	0.00627679	-0.370507	0.0747069	0.395793	0.0555576	7.27008	5.3135	1.95658	3.35692
160419_at	160419	grey	-0.40121	0.0520015	0.438313	0.0321604	0.127481	0.552768	0.280207	0.184774	-0.216326	0.309968	0.346798	0.0968655	3.3265	2.62848	0.698017	1.93046
160760_at	160760	grey	0.229263	0.281198	-0.494493	0.0140359	-0.256458	0.226405	-0.301404	0.152349	0.379581	0.0673322	-0.601317	0.00188389	7.24546	2.99801	4.24745	-1.24945
160897_at	160897	grey	0.545112	0.00587488	-0.569428	0.00368036	-0.400952	0.0521665	-0.621811	0.00117941	0.366291	0.0783354	-0.160737	0.453068	9.28601	4.58676	4.69925	-0.112492
1611_at	1611	grey	-0.338145	0.106061	0.384553	0.0635346	0.386569	0.0620428	0.50801	0.0112633	-0.397681	0.054297	0.374908	0.0710573	6.42005	2.35466	4.06539	-1.71074
161882_at	161882	grey	-0.337467	0.106808	0.444045	0.0297255	0.192117	0.368466	0.342054	0.101831	-0.249461	0.239769	0.609162	0.00158059	7.41501	3.02723	4.38778	-1.36054
162083_at	162083	grey	-0.427313	0.0372765	0.499023	0.0130504	0.384953	0.0632367	0.472871	0.0196166	-0.362329	0.0818646	0.501917	0.0124511	4.98977	2.13511	2.85465	-0.719538
162461_at	162461	grey	0.520815	0.00906951	-0.610433	0.00153561	-0.551063	0.00525632	-0.287062	0.173809	0.468524	0.0209309	-0.487919	0.0155738	14.5938	6.81641	7.77743	-0.961024
163081_at	163081	grey	0.449643	0.0274916	-0.611788	0.0014889	-0.536338	0.00689731	-0.51585	0.00987372	0.362147	0.0820295	-0.566054	0.00393541	14.8477	5.70163	9.14604	-3.44441
163732_at	163732	grey	-0.531671	0.00749907	0.458832	0.0241188	0.499674	0.0129135	0.328385	0.11719	-0.38261	0.0649989	0.525449	0.00836877	7.8307	2.24658	5.58413	-3.33755
1639_at	1639	grey	-0.591439	0.00233522	0.566026	0.00393756	0.709425	0.00010367	0.222118	0.296872	-0.598952	0.00198454	0.368596	0.0763351	17.3932	4.9917	12.4015	-7.40983
165140_at	165140	grey	0.328285	0.117308	-0.445336	0.0291978	-0.400716	0.0523184	-0.376155	0.0700479	0.416613	0.0428507	-0.19101	0.371283	2.78446	1.5766	1.20785	0.368747
165215_at	165215	grey	0.411337	0.0458301	-0.524636	0.00848843	-0.303168	0.149845	-0.314082	0.135002	0.440318	0.0312912	-0.35311	0.0905403	3.43545	2.32578	1.10967	1.2161
165904_at	165904	grey	0.346959	0.0966995	-0.450175	0.0272868	-0.170824	0.424823	-0.415174	0.0436477	0.300927	0.153031	-0.624627	0.00110309	6.50073	2.05426	4.44647	-2.39221
166012_at	166012	grey	-0.348223	0.0954095	0.52639	0.00823213	0.419165	0.0414652	0.283669	0.179178	-0.276734	0.190507	0.489535	0.0151836	9.79393	5.0211	4.77283	0.248263
1663_at	1663	grey	-0.396869	0.0548363	0.567679	0.00381077	0.26693	0.207343	0.537649	0.00673572	-0.510426	0.0108189	0.447728	0.0282403	7.26178	3.61097	3.65081	-0.0398307
166348_at	166348	grey	-0.552205	0.00514406	0.559319	0.00448922	0.461877	0.0230777	0.0428124	0.842551	-0.339132	0.104982	0.288512	0.17155	7.75562	4.61081	3.14481	1.466
167227_at	167227	grey	0.455495	0.0253028	-0.530068	0.00771561	-0.48596	0.0160579	-0.445748	0.0290312	0.524401	0.00852322	-0.21883	0.304263	5.979	2.78455	3.19445	-0.409893
168507_at	168507	grey	-0.590826	0.00236603	0.461889	0.0230736	0.465398	0.0219194	0.231992	0.275352	-0.416265	0.0430422	0.348944	0.0946792	4.63518	2.50862	2.12656	0.382063
169436_at	169436	grey	-0.322302	0.124543	0.460213	0.023642	0.207816	0.329843	0.248754	0.241148	-0.349528	0.0940906	0.311978	0.137778	3.74711	2.8173	0.929818	1.88748
170689_at	170689	grey	-0.524002	0.00858255	0.49834	0.0131951	0.500108	0.012823	0.448325	0.0280053	-0.255354	0.22848	0.17263	0.419871	8.10156	4.4811	3.62046	0.860646
171220_at	171220	grey	0.357818	0.086028	-0.449422	0.0275772	-0.472614	0.0196923	-0.428837	0.0365313	0.390921	0.0589143	-0.5556	0.00482224	8.53459	2.1395	6.39509	-4.25559
1750_at	1750	grey	0.430526	0.0357197	-0.607706	0.00163349	-0.35857	0.0853228	-0.507655	0.0113297	0.497156	0.0134494	-0.788568	4.71e-06	20.4032	5.3428	15.0604	-9.71762
1755_at	1755	grey	0.230067	0.279468	-0.41472	0.0439014	-0.226275	0.287688	-0.248462	0.241719	0.456732	0.0248587	-0.635143	0.000854372	7.81487	2.21579	5.59908	-3.38328
1794_at	1794	grey	-0.390898	0.0589301	0.392596	0.0577432	0.229694	0.280269	0.387349	0.0614729	-0.374435	0.0714424	0.212502	0.318806	2.77943	2.00739	0.772039	1.23535
1795_at	1795	grey	0.522033	0.00888079	-0.484389	0.0164549	-0.571983	0.00349665	-0.389758	0.059738	0.304523	0.147942	-0.277295	0.189572	5.97221	2.02413	3.94808	-1.92395
1800_at	1800	grey	-0.547319	0.00563878	0.658271	0.000470818	0.512067	0.0105254	0.509406	0.0110045	-0.696149	0.000158075	0.662359	0.000421545	16.1053	5.69006	10.4152	-4.72515
1804_at	1804	grey	0.429894	0.0360219	-0.480035	0.0175972	-0.361433	0.0826789	-0.228079	0.283759	0.376508	0.0697645	-0.25047	0.237811	3.48563	2.38408	1.10155	1.28254
1845_at	1845	grey	0.424954	0.0384529	-0.443086	0.0301222	-0.434079	0.0340586	-0.129786	0.545549	0.185055	0.386656	-0.0248128	0.908377	4.61995	2.74629	1.87366	0.872627
1847_at	1847	grey	0.467076	0.0213842	-0.607279	0.00164928	-0.498937	0.0130684	-0.373022	0.072604	0.468937	0.0208031	-0.416756	0.0427719	10.6381	5.8632	4.77494	1.08826
1852_at	1852	grey	-0.391521	0.0584924	0.625505	0.0010802	0.453375	0.0260791	0.531429	0.00753146	-0.408744	0.0473528	0.507008	0.0114519	9.67552	4.92735	4.74817	0.179176
1856_at	1856	grey	-0.610393	0.001537	0.630337	0.000961296	0.472614	0.0196923	0.306169	0.145654	-0.549458	0.00541752	0.598935	0.00198526	10.8298	4.95386	5.87593	-0.922066
1871_at	1871	grey	0.607198	0.00165229	-0.476558	0.0185548	-0.45885	0.0241125	-0.411261	0.045874	0.0893102	0.67814	-0.0195047	0.927921	6.03614	3.29028	2.74587	0.544413
1907_at	1907	grey	-0.339855	0.104195	0.376782	0.0695448	0.209694	0.325392	0.21049	0.323518	0.0458372	0.831577	-0.0130432	0.951766	1.82892	1.45817	0.370752	1.08742
192111_at	192111	grey	-0.237904	0.262954	0.32166	0.125338	0.139708	0.514985	0.307047	0.144443	-0.401094	0.0520758	0.402178	0.0513852	2.34372	1.16751	1.17621	-0.00869548
192668_at	192668	grey	0.255715	0.227799	-0.4653	0.021951	-0.368489	0.0764269	-0.496296	0.0136365	0.223411	0.293996	-0.360618	0.0834252	5.39463	2.71797	2.67666	0.0413095
1945_at	1945	grey	0.527403	0.00808703	-0.452541	0.0263894	-0.463406	0.0225688	-0.257554	0.224358	0.47521	0.0189374	-0.147504	0.491568	5.6609	2.76789	2.89301	-0.12512
196051_at	196051	grey	0.604097	0.00177119	-0.487005	0.015798	-0.43385	0.0341641	-0.179808	0.400497	0.286484	0.174716	-0.346906	0.0967538	3.61098	2.15215	1.45882	0.69333
196463_at	196463	grey	-0.495921	0.0137188	0.546976	0.0056749	0.478907	0.0179033	0.52353	0.00865328	-0.449232	0.027651	0.36138	0.0827274	9.07748	4.77723	4.30024	0.476988
196913_at	196913	grey	0.530528	0.007653	-0.564904	0.00402571	-0.510353	0.0108319	-0.478434	0.018033	0.584062	0.00272948	-0.423449	0.0392191	7.97471	3.48176	4.49295	-1.01119
197320_at	197320	grey	-0.436133	0.0331268	0.492515	0.0144848	0.385955	0.0624947	0.143678	0.502993	-0.144653	0.500069	0.410917	0.046074	4.78388	2.75709	2.02678	0.730309
197322_at	197322	grey	-0.274908	0.193569	0.546723	0.00570169	0.392671	0.057691	0.384783	0.0633631	-0.569593	0.00366832	0.614998	0.00138298	10.3258	4.01652	6.3093	-2.29278
1993_at	1993	grey	-0.34061	0.103379	0.354257	0.0894248	0.339078	0.10504	0.151485	0.479816	-0.12607	0.557207	0.0311965	0.884942	2.13643	1.14269	0.99374	0.148949
200298_at	200298	grey	-0.437151	0.0326728	0.59378	0.00222072	0.442226	0.0304816	0.48182	0.0171212	-0.404437	0.0499685	0.155222	0.468916	6.73436	4.01485	2.71951	1.29533
201181_at	201181	grey	-0.43977	0.0315267	0.426139	0.0378582	0.52295	0.00874092	0.141609	0.509227	-0.334129	0.110542	0.520995	0.0090415	11.3307	3.97949	7.35122	-3.37172
201294_at	201294	grey	-0.427585	0.0371428	0.547557	0.0056138	0.379415	0.0674618	0.34875	0.094875	-0.236971	0.264886	0.437742	0.0324114	7.91737	4.93933	2.97804	1.96128
202151_at	202151	grey	0.288894	0.170956	-0.470098	0.0204469	-0.0803263	0.709064	-0.492264	0.0145426	0.287622	0.172934	-0.419953	0.0410445	4.69845	2.66137	2.03708	0.624296
202781_at	202781	grey	-0.464049	0.0223575	0.457332	0.0246454	0.465768	0.0218006	0.481471	0.0172134	-0.217868	0.306447	0.0320955	0.881649	7.38201	3.29116	4.09085	-0.799686
202915_at	202915	grey	-0.302855	0.150288	0.487311	0.0157227	0.384709	0.0634187	0.486761	0.0158585	-0.205541	0.335282	0.46643	0.021589	8.30117	3.46358	4.83758	-1.374
203_at	203	grey	-0.473999	0.0192865	0.695817	0.000159708	0.59705	0.00206876	0.397143	0.0546542	-0.565437	0.00398363	0.72788	5.54e-05	21.1347	6.74598	14.3887	-7.64271
2030_at	2030	grey	-0.430811	0.0355842	0.479025	0.0178709	0.601857	0.00186155	0.175795	0.411265	-0.369894	0.075226	0.30892	0.141885	10.0419	3.9232	6.11873	-2.19552
203069_at	203069	grey	-0.46983	0.0205288	0.682114	0.000241235	0.417818	0.0421922	0.524692	0.00848006	-0.611249	0.00150734	0.660024	0.000449116	14.6556	5.89334	8.76231	-2.86896
203074_at	203074	grey	0.509633	0.0109631	-0.457061	0.0247414	-0.45457	0.0256392	-0.338957	0.105172	0.396618	0.055004	-0.375951	0.0702124	3.26595	1.40043	1.86552	-0.46509
203259_at	203259	grey	-0.574329	0.00333489	0.569337	0.0036871	0.480289	0.0175287	0.524085	0.00857024	-0.605943	0.00169956	0.447466	0.0283438	9.58096	4.20686	5.37411	-1.16725
203562_at	203562	grey	-0.297429	0.158099	0.473315	0.019486	0.465702	0.0218218	0.317717	0.130302	-0.350134	0.0934828	0.265226	0.210368	4.35785	2.22319	2.13467	0.0885205
2048_at	2048	grey	0.615598	0.00136394	-0.397987	0.0540953	-0.448622	0.0278887	-0.348399	0.0952309	0.398266	0.0539111	-0.0981354	0.648245	2.84738	1.29024	1.55714	-0.266891
205251_at	205251	grey	-0.215769	0.311246	0.476048	0.0186989	0.231874	0.275603	0.465021	0.0220411	-0.331329	0.113747	0.428193	0.0368447	4.15945	2.20159	1.95786	0.243727
2055_at	2055	grey	0.464218	0.0223022	-0.596651	0.00208684	-0.387378	0.0614521	-0.160595	0.453473	0.378846	0.0679081	-0.417347	0.0424482	8.14703	4.9197	3.22733	1.69238
2065_at	2065	grey	-0.445355	0.0291902	0.39867	0.0536464	0.38827	0.0608048	0.0572184	0.790574	-0.155509	0.468086	0.00872888	0.96771	3.5725	2.20899	1.36351	0.845472
2070_at	2070	grey	0.641298	0.000732498	-0.594577	0.00218282	-0.536909	0.00682665	-0.560608	0.00437849	0.100431	0.640551	-0.301434	0.152306	13.8261	7.14359	6.6825	0.461093
2101_at	2101	grey	-0.371707	0.0736978	0.438373	0.0321339	0.0355621	0.868968	0.432412	0.0348304	-0.0634054	0.768501	0.492375	0.014517	6.24897	3.23415	3.01481	0.219342
2110_at	2110	grey	-0.404891	0.0496877	0.392295	0.057952	0.4491	0.0277024	0.290856	0.167939	-0.430114	0.0359165	0.454067	0.0258234	6.47656	2.12097	4.35559	-2.23463
2134_at	2134	grey	-0.427411	0.0372279	0.599954	0.00194137	0.523517	0.00865521	0.55869	0.00454419	-0.403082	0.0508145	0.415327	0.0435626	11.8052	4.87286	6.93234	-2.05948
2153_at	2153	grey	-0.535058	0.00705825	0.490334	0.0149935	0.479031	0.0178694	0.370959	0.0743259	-0.35489	0.0888137	0.318636	0.129132	6.53119	3.06041	3.47079	-0.410383
2165_at	2165	grey	-0.515708	0.00989752	0.479231	0.0178148	0.264223	0.212162	0.550971	0.00526539	-0.199755	0.349359	0.325195	0.121005	3.95326	2.3099	1.64336	0.66654
2185_at	2185	grey	-0.379766	0.0671875	0.501871	0.0124604	0.425267	0.0382954	0.268053	0.205365	-0.279107	0.186577	0.334236	0.110421	7.1991	4.9908	2.2083	2.7825
2188_at	2188	grey	-0.294783	0.16201	0.518855	0.00938022	0.331695	0.113324	0.353254	0.0903995	-0.347726	0.0959149	0.437734	0.0324148	5.88606	3.12151	2.76455	0.356962
219402_at	219402	grey	-0.317513	0.130562	0.477265	0.0183569	0.536731	0.00684853	0.292964	0.164738	-0.640581	0.000745887	0.361135	0.0829513	16.6945	6.44374	10.2508	-3.80707
219557_at	219557	grey	0.535992	0.00694049	-0.639663	0.000763309	-0.65239	0.000550397	-0.439912	0.0314657	0.642725	0.000706497	-0.43401	0.0340907	13.3145	4.7527	8.56182	-3.80911
219743_at	219743	grey	-0.363496	0.0808132	0.523205	0.00870232	0.36775	0.0770645	0.550715	0.0052909	-0.447874	0.0281827	0.438676	0.0320013	6.99234	3.0896	3.90273	-0.813132
219833_at	219833	grey	-0.349267	0.0943534	0.487197	0.0157506	0.34884	0.0947845	0.518294	0.0094708	-0.603885	0.00177956	0.21803	0.306078	7.0374	3.64798	3.38941	0.258569
2200_at	2200	grey	-0.445174	0.0292637	0.417137	0.0425634	0.37672	0.0695948	0.171413	0.423206	-0.589414	0.00243827	0.547368	0.00563361	12.7616	3.78106	8.98057	-5.19951
220108_at	220108	grey	-0.405694	0.0491939	0.472808	0.0196351	0.455136	0.0254329	0.220405	0.300708	-0.0681847	0.751568	0.0452757	0.833612	4.98797	2.58563	2.40233	0.183302
2202_at	2202	grey	0.373525	0.0721888	-0.434309	0.0339535	-0.409864	0.0466903	-0.274732	0.193866	-0.062527	0.771625	-0.327722	0.117976	8.63761	3.98669	4.65091	-0.664216
220213_at	220213	grey	0.315482	0.133178	-0.414955	0.0437702	-0.042692	0.842989	-0.329342	0.116062	0.39955	0.0530716	-0.478352	0.0180556	5.20241	2.26793	2.93448	-0.66655
220416_at	220416	grey	-0.266623	0.207886	0.404656	0.0498327	0.0465625	0.82895	0.408113	0.0477292	-0.285804	0.175786	0.269821	0.202277	2.58573	1.89964	0.686089	1.21355
221_at	221	grey	-0.463113	0.0226656	0.499062	0.0130421	0.50836	0.0111979	0.29356	0.16384	-0.542102	0.00621035	0.453321	0.0260991	9.12352	3.32086	5.80266	-2.4818
221002_at	221002	grey	-0.39487	0.0561819	0.511545	0.0106179	0.586852	0.00257419	0.278976	0.186792	-0.326071	0.119948	0.200241	0.348162	10.7591	5.21074	5.54837	-0.337623
221016_at	221016	grey	0.2232	0.294464	-0.468393	0.0209714	-0.554678	0.00490787	-0.218426	0.30518	0.466855	0.0214541	-0.456639	0.0248917	7.36873	2.50563	4.86311	-2.35748
221191_at	221191	grey	-0.378774	0.0679646	0.451871	0.0266411	0.344462	0.0992869	0.445866	0.0289834	-0.172399	0.420503	0.0459801	0.831059	3.94787	2.34266	1.60521	0.737445
2213_at	2213	grey	0.273091	0.19665	-0.440919	0.0310343	-0.261774	0.216589	-0.432598	0.0347434	0.182476	0.393425	-0.361173	0.0829169	3.67085	2.16863	1.50222	0.666413
221336_at	221336	grey	0.279236	0.186364	-0.385767	0.0626329	-0.125974	0.55751	-0.452859	0.0262708	0.125748	0.558223	-0.411679	0.0456318	4.24981	2.02138	2.22844	-0.207058
221421_at	221421	grey	-0.475321	0.0189056	0.429411	0.0362542	0.496597	0.0135707	0.477295	0.0183483	-0.254561	0.229978	0.34575	0.0979461	8.37575	3.07594	5.29981	-2.22386
221785_at	221785	grey	-0.330445	0.114773	0.416209	0.0430734	0.158265	0.460137	0.406652	0.0486095	-0.112065	0.602127	0.287211	0.173576	3.52711	2.65068	0.876433	1.77424
221914_at	221914	grey	-0.509348	0.0110153	0.572609	0.00345284	0.438738	0.0319743	0.525492	0.00836243	-0.37146	0.0739046	0.395554	0.0557185	7.65505	4.45209	3.20296	1.24913
222545_at	222545	grey	0.239869	0.258914	-0.49156	0.0147058	-0.430488	0.0357376	-0.259722	0.220344	0.505808	0.0116812	-0.379077	0.0677269	4.9998	2.72375	2.27605	0.447697
2264_at	2264	grey	-0.465908	0.0217556	0.616793	0.00132662	0.377115	0.0692786	0.595451	0.00214192	-0.316521	0.131835	0.472683	0.019672	14.9615	9.64975	5.31176	4.338
2268_at	2268	grey	-0.406829	0.0485021	0.400045	0.0527507	0.351596	0.0920288	0.0310282	0.885559	-0.432517	0.034781	0.274751	0.193835	3.88297	2.37284	1.51012	0.862715
22798_at	22798	grey	-0.429311	0.0363019	0.431475	0.03527	0.507248	0.0114065	0.396359	0.0551771	-0.294262	0.162788	0.350902	0.0927168	6.03054	2.26396	3.76658	-1.50262
22802_at	22802	grey	0.35374	0.0899268	-0.472788	0.019641	-0.501591	0.0125174	-0.181502	0.395997	0.169151	0.42944	-0.0684164	0.75075	5.68864	2.97497	2.71367	0.261299
22808_at	22808	grey	0.488158	0.0155156	-0.485933	0.0160646	-0.350993	0.0926259	-0.619123	0.00125643	0.588818	0.00246932	-0.612075	0.00147916	12.8037	2.78869	10.015	-7.22633
22821_at	22821	grey	-0.248072	0.242483	0.503786	0.0120761	0.423261	0.0393154	0.580445	0.00294252	-0.422011	0.0399619	0.484095	0.01653	7.75306	2.77233	4.98073	-2.2084
22832_at	22832	grey	-0.358788	0.0851192	0.447604	0.0282893	0.533311	0.00728291	-0.0897709	0.676567	-0.484114	0.0165251	0.333545	0.111205	12.4145	4.81428	7.60022	-2.78594
22852_at	22852	grey	-0.370096	0.0750546	0.441894	0.0306213	0.534106	0.00717996	0.337362	0.106924	-0.620802	0.00120782	0.411849	0.0455342	9.03613	3.05145	5.98467	-2.93322
22853_at	22853	grey	-0.348251	0.0953813	0.511097	0.0106981	0.448703	0.027857	0.173488	0.417529	-0.136478	0.524845	0.203112	0.34115	5.78328	3.0866	2.69668	0.389918
22875_at	22875	grey	0.421248	0.0403609	-0.658018	0.000474026	-0.5425	0.00616504	-0.65653	0.000493269	0.448314	0.0280093	-0.546587	0.00571622	16.2565	5.70773	10.5488	-4.84102
22898_at	22898	grey	-0.412517	0.0451498	0.555393	0.00484138	0.59152	0.00233118	0.538516	0.00663066	-0.526513	0.00821443	0.463854	0.0224214	12.7377	3.7735	8.96424	-5.19074
22936_at	22936	grey	0.572104	0.00348814	-0.592108	0.00230198	-0.47009	0.0204495	-0.616914	0.0013229	0.295917	0.160326	-0.532117	0.00743982	9.72989	4.02069	5.7092	-1.68851
2294_at	2294	grey	-0.433898	0.034142	0.489268	0.0152474	0.569683	0.0036617	0.405238	0.0494738	-0.297696	0.157708	0.331115	0.113995	9.03902	3.76043	5.2786	-1.51817
22943_at	22943	grey	-0.461511	0.0232008	0.545221	0.00586308	0.559283	0.00449237	0.522919	0.00874565	-0.178749	0.403322	0.073909	0.731433	10.3325	4.0356	6.2969	-2.2613
22997_at	22997	grey	-0.390167	0.0594474	0.378013	0.0685647	0.444341	0.0296036	0.285587	0.176129	-0.0688848	0.749097	0.0975762	0.650124	2.90356	1.38893	1.51463	-0.125701
22998_at	22998	grey	-0.377451	0.0690112	0.460485	0.0235489	0.446349	0.0287892	0.494473	0.0140403	-0.459654	0.0238341	0.199195	0.35074	5.03382	2.04115	2.99266	-0.951508
22999_at	22999	grey	-0.425753	0.0380512	0.337456	0.10682	0.184608	0.387826	0.130112	0.544532	-0.262557	0.215167	0.224511	0.291563	1.3887	1.12597	0.262726	0.863249
2300_at	2300	grey	-0.350432	0.0931845	0.403555	0.0505176	0.286817	0.174193	0.334983	0.109578	-0.178882	0.402967	0.19228	0.368052	2.48134	1.65978	0.821556	0.838228
23029_at	23029	grey	0.461284	0.0232775	-0.46898	0.0207898	-0.676728	0.00028204	-0.0950232	0.65873	0.466099	0.0216944	-0.340481	0.103518	12.9547	2.94075	10.014	-7.07323
23037_at	23037	grey	-0.411504	0.0457332	0.549957	0.0053669	0.499298	0.0129923	0.366391	0.0782476	-0.286869	0.174111	0.282009	0.181846	8.53342	4.29256	4.24086	0.0517083
23043_at	23043	grey	-0.510577	0.0107915	0.50271	0.0122908	0.544562	0.00593501	0.611707	0.00149164	-0.357824	0.0860226	0.25728	0.224868	11.1049	4.2399	6.86502	-2.62512
23051_at	23051	grey	-0.275356	0.192815	0.489164	0.0152725	0.255554	0.228103	0.429913	0.0360127	-0.589268	0.00244585	0.281053	0.183395	6.50942	3.67492	2.8345	0.84042
23095_at	23095	grey	-0.54235	0.00618205	0.538974	0.00657569	0.575759	0.0032394	0.157422	0.462561	-0.424736	0.0385634	0.148311	0.489172	9.83381	4.22849	5.60532	-1.37684
23105_at	23105	grey	0.327123	0.118688	-0.499268	0.0129987	-0.400631	0.0523727	-0.435608	0.0333631	0.399619	0.0530268	-0.341182	0.102764	4.81071	2.87666	1.93405	0.942618
23126_at	23126	grey	-0.40307	0.0508218	0.533611	0.00724388	0.488602	0.0154078	0.350918	0.0927009	-0.613553	0.00142983	0.180658	0.398237	9.31811	4.21665	5.10147	-0.884819
23131_at	23131	grey	-0.460874	0.0234165	0.511084	0.0107002	0.400353	0.0525515	0.268481	0.204615	-0.495411	0.0138314	0.309697	0.140833	4.49845	2.55475	1.94371	0.611039
23152_at	23152	grey	-0.290421	0.168604	0.483735	0.0166225	0.496433	0.0136065	0.167829	0.433109	-0.398016	0.054076	0.490521	0.0149494	8.70348	3.45927	5.24421	-1.78493
23155_at	23155	grey	0.481305	0.0172574	-0.429672	0.0361284	-0.470013	0.0204729	-0.0905027	0.674071	0.22067	0.300112	0.0586462	0.785466	5.20663	2.21071	2.99593	-0.785219
23164_at	23164	grey	-0.484264	0.0164867	0.563271	0.00415687	0.598351	0.00201083	0.419838	0.0411058	-0.342525	0.101329	0.301567	0.152117	7.21587	2.81993	4.39594	-1.57601
23173_at	23173	grey	-0.44848	0.0279445	0.511899	0.0105551	0.349802	0.0938156	0.42409	0.0388912	-0.406596	0.0486434	0.395784	0.0555635	3.48977	2.11604	1.37373	0.742308
23176_at	23176	grey	-0.506936	0.0114654	0.560469	0.00439025	0.566913	0.00386912	0.457775	0.0244891	-0.572154	0.00348463	0.175579	0.41185	11.3711	4.59221	6.77894	-2.18673
23179_at	23179	grey	-0.415514	0.0434584	0.494246	0.0140913	0.430784	0.0355968	0.408775	0.047334	-0.571566	0.00352613	0.274179	0.194801	9.97071	5.18348	4.78724	0.396239
2318_at	2318	grey	0.323895	0.122586	-0.59164	0.0023252	-0.470625	0.0202871	-0.474234	0.0192184	0.461209	0.023303	-0.383992	0.0639546	7.46073	3.89264	3.56809	0.324553
23186_at	23186	grey	0.618911	0.00126269	-0.686547	0.000211609	-0.591607	0.00232684	-0.509614	0.0109665	0.718069	7.78e-05	-0.446839	0.0285931	17.2668	7.16907	10.0977	-2.92867
23209_at	23209	grey	-0.566042	0.00393636	0.71776	7.86e-05	0.631418	0.000936287	0.532507	0.00738826	-0.425212	0.0383231	0.311677	0.138179	14.1137	7.07009	7.04362	0.0264775
23212_at	23212	grey	-0.54041	0.00640578	0.559826	0.0044454	0.2583	0.22297	0.357507	0.0863208	-0.227319	0.285409	0.509386	0.0110083	6.2822	3.68146	2.60074	1.08073
23213_at	23213	grey	0.274935	0.193524	-0.475328	0.0189038	-0.232462	0.274354	-0.457274	0.024666	0.267956	0.205536	-0.602916	0.00181834	9.96208	3.49772	6.46436	-2.96664
23218_at	23218	grey	-0.381808	0.0656103	0.466793	0.0214736	0.384164	0.0638261	0.290282	0.168818	-0.20876	0.327601	0.148527	0.488533	3.70759	2.71451	0.993078	1.72143
23256_at	23256	grey	0.531369	0.00753955	-0.555289	0.00485099	-0.265312	0.210215	-0.577589	0.00312059	0.297947	0.157341	-0.519028	0.00935258	7.17424	3.37031	3.80394	-0.43363
23293_at	23293	grey	-0.518982	0.00935984	0.655512	0.000506814	0.572805	0.00343924	0.439869	0.0314842	-0.616845	0.00132503	0.567726	0.00380726	12.8023	5.74637	7.05593	-1.30956
23303_at	23303	grey	-0.36533	0.0791805	0.443939	0.029769	0.483723	0.0166254	0.148681	0.488076	-0.366505	0.0781479	0.648004	0.00061709	12.4518	2.98221	9.46958	-6.48737
23315_at	23315	grey	-0.278786	0.187104	0.441821	0.0306518	0.187483	0.380346	0.00117592	0.995649	0.00915344	0.96614	0.370427	0.0747746	4.65171	2.81661	1.8351	0.981508
23351_at	23351	grey	-0.30005	0.154291	0.42355	0.0391672	0.378028	0.0685534	0.563885	0.00410708	-0.179569	0.401134	0.468615	0.0209027	8.92042	2.7579	6.16251	-3.40461
23406_at	23406	grey	0.470145	0.0204327	-0.460631	0.0234992	-0.476006	0.0187108	-0.318272	0.129594	0.519333	0.00930365	-0.573844	0.0033678	15.9323	5.25937	10.673	-5.41359
23408_at	23408	grey	-0.430896	0.0355438	0.550982	0.00526436	0.473233	0.0195102	0.363196	0.0810823	-0.562556	0.00421542	0.594863	0.00216936	9.52467	3.15923	6.36544	-3.20621
23438_at	23438	grey	-0.286493	0.174701	0.507769	0.0113082	0.127677	0.552153	0.628601	0.00100263	-0.523433	0.00866789	0.526494	0.00821709	11.0272	3.88369	7.1435	-3.25981
23446_at	23446	grey	0.399581	0.0530517	-0.41099	0.0460318	-0.296293	0.159771	-0.151625	0.479406	-0.146974	0.493142	-0.303546	0.149313	6.12805	3.52806	2.59999	0.928067
23450_at	23450	grey	-0.311708	0.138137	0.502132	0.0124075	0.365586	0.0789543	0.529076	0.00785226	-0.277591	0.189081	0.560252	0.00440882	7.50283	2.65422	4.84862	-2.1944
23473_at	23473	grey	0.416985	0.0426466	-0.540046	0.00644855	-0.533974	0.00719697	-0.219701	0.302294	0.452834	0.0262801	-0.231215	0.277009	11.6465	6.17832	5.46816	0.710163
23491_at	23491	grey	0.41728	0.0424853	-0.515105	0.00999942	-0.526526	0.00821259	-0.370128	0.0750274	0.629833	0.000973152	-0.495226	0.0138723	10.4962	3.99464	6.50151	-2.50687
23523_at	23523	grey	-0.483399	0.0167091	0.493815	0.0141885	0.514999	0.0100174	0.273942	0.195203	-0.313548	0.135703	0.186526	0.382826	5.22006	2.73223	2.48783	0.244405
23531_at	23531	grey	0.464453	0.0222255	-0.486392	0.01595	-0.450663	0.0270998	-0.323531	0.123031	0.0554907	0.796767	0.00211753	0.992165	6.21543	3.44164	2.7738	0.66784
23553_at	23553	grey	-0.477141	0.0183915	0.423579	0.0391526	0.366346	0.0782867	0.284169	0.17838	-0.133373	0.534404	0.229004	0.281757	2.93858	1.79313	1.14545	0.647684
23564_at	23564	grey	-0.488871	0.0153428	0.424288	0.0387906	0.24397	0.250612	0.477408	0.018317	-0.345658	0.098042	0.293737	0.163574	3.00973	1.6708	1.33893	0.331864
23676_at	23676	grey	-0.527263	0.00810693	0.569064	0.00370725	0.531194	0.00756304	0.426512	0.0376727	-0.483768	0.0166139	0.402309	0.051302	7.00465	3.50288	3.50178	0.001103
23759_at	23759	grey	-0.335871	0.108582	0.510587	0.0107896	0.429074	0.0364168	0.309862	0.14061	-0.49891	0.0130743	0.525738	0.00832657	6.57559	2.88767	3.68793	-0.800261
23762_at	23762	grey	-0.34955	0.0940684	0.451594	0.0267459	0.460291	0.0236153	0.101375	0.637397	-0.0978526	0.649195	0.302755	0.150429	7.4412	2.66383	4.77737	-2.11354
23767_at	23767	grey	0.432653	0.0347176	-0.562652	0.00420752	-0.514481	0.0101055	-0.297741	0.157642	0.429903	0.0360174	-0.329536	0.115835	7.92266	3.91272	4.00994	-0.0972234
23770_at	23770	grey	-0.410987	0.0460335	0.477828	0.0182002	0.259706	0.220373	0.532038	0.00745032	-0.229864	0.279903	0.38167	0.0657162	7.47649	4.52372	2.95277	1.57096
242_at	242	grey	-0.317456	0.130636	0.505183	0.0118021	0.48769	0.0156297	0.495695	0.0137686	-0.348931	0.0946921	0.543139	0.006093	9.51087	3.00302	6.50785	-3.50483
246329_at	246329	grey	-0.327088	0.11873	0.453451	0.0260507	0.249408	0.239873	0.295706	0.160638	-0.174553	0.414631	0.497641	0.0133448	6.36596	3.87789	2.48807	1.38983
2487_at	2487	grey	0.592357	0.00228971	-0.7142	8.86e-05	-0.375526	0.0705553	-0.451986	0.0265978	0.38183	0.0655935	-0.6056	0.00171267	13.0481	7.53007	5.51804	2.01203
253039_at	253039	grey	-0.387064	0.0616804	0.480093	0.0175815	0.467494	0.0212525	0.273788	0.195464	-0.315043	0.133747	0.365174	0.0793185	7.28145	3.63345	3.64799	-0.0145384
253264_at	253264	grey	-0.402742	0.0510283	0.498312	0.0132011	0.465624	0.0218467	0.329073	0.116379	-0.404182	0.0501267	0.379139	0.0676782	4.85098	2.2793	2.57168	-0.292376
253769_at	253769	grey	-0.354775	0.0889251	0.551511	0.00521205	0.155236	0.468876	0.584137	0.0027252	-0.461051	0.0233565	0.578626	0.00305492	12.2816	6.08946	6.19209	-0.102636
254158_at	254158	grey	-0.466538	0.0215546	0.568615	0.00374056	0.489911	0.0150939	0.567515	0.00382321	-0.540028	0.00645059	0.229066	0.281624	8.64617	3.56262	5.08355	-1.52092
2543_at	2543	grey	-0.418754	0.0416859	0.391889	0.0582352	0.116211	0.588673	0.173368	0.417855	-0.112246	0.601537	0.200932	0.346467	2.01445	1.59492	0.419538	1.17538
255374_at	255374	grey	-0.449345	0.0276074	0.475636	0.0188159	0.257362	0.224716	0.45465	0.0256099	-0.186301	0.38341	0.424386	0.0387405	5.88568	3.08531	2.80037	0.284945
255403_at	255403	grey	-0.428803	0.0365479	0.565558	0.00397417	0.409953	0.0466376	0.441307	0.0308695	-0.454334	0.0257256	0.575258	0.00327256	8.60092	3.76832	4.8326	-1.06427
256987_at	256987	grey	0.481477	0.0172118	-0.452605	0.0263655	-0.336196	0.108219	-0.499553	0.0129389	0.571151	0.00355561	-0.19659	0.357203	7.60845	3.87819	3.73026	0.147935
257313_at	257313	grey	0.530014	0.00772297	-0.644227	0.000679989	-0.388848	0.0603891	-0.564487	0.00405883	0.52407	0.00857244	-0.371656	0.0737409	7.6926	4.64059	3.05202	1.58857
25789_at	25789	grey	-0.374811	0.0711364	0.363058	0.0812067	0.28187	0.182071	0.187573	0.380113	-0.236464	0.26594	0.168256	0.431921	3.26428	2.50373	0.760551	1.74318
25817_at	25817	grey	0.471698	0.0199645	-0.470466	0.0203352	-0.506425	0.0115628	-0.310672	0.139522	0.454117	0.0258053	-0.481588	0.0171824	7.52786	2.98122	4.54663	-1.56541
25840_at	25840	grey	-0.391826	0.0582792	0.423733	0.0390733	0.415106	0.0436858	0.325497	0.12064	-0.597554	0.00204616	0.322457	0.124351	5.50632	2.22375	3.28256	-1.05881
25859_at	25859	grey	0.357036	0.0867657	-0.509695	0.0109517	-0.385025	0.0631834	-0.450726	0.0270757	0.222139	0.296825	-0.410963	0.0460474	5.62055	3.04114	2.57941	0.461734
25886_at	25886	grey	-0.407522	0.0480837	0.452477	0.0264135	0.301908	0.151631	0.560707	0.00437001	-0.313932	0.135198	0.406039	0.0489829	4.64268	2.06711	2.57558	-0.508469
2591_at	2591	grey	0.5046	0.0119158	-0.522966	0.00873842	-0.338954	0.105175	-0.356629	0.0871512	0.260649	0.218642	-0.422512	0.0397019	5.40914	2.85381	2.55532	0.29849
259197_at	259197	grey	-0.710005	0.000101725	0.710082	0.000101469	0.586767	0.00257884	0.470742	0.0202517	-0.216482	0.30961	0.354723	0.0889754	12.7051	7.14112	5.56394	1.57718
259286_at	259286	grey	-0.454854	0.0255357	0.410074	0.0465667	0.114562	0.59401	0.342603	0.101246	-0.282983	0.180277	0.279446	0.186019	2.31034	1.67116	0.639181	1.03198
25970_at	25970	grey	-0.573427	0.0033963	0.645026	0.000666232	0.38008	0.0669431	0.542672	0.00614559	-0.443926	0.0297745	0.474853	0.0190397	7.61843	4.46318	3.15525	1.30793
26010_at	26010	grey	-0.318563	0.129225	0.534085	0.00718266	0.392843	0.0575716	0.321576	0.125442	-0.566774	0.00387977	0.667869	0.00036225	13.0041	3.80025	9.20381	-5.40356
26052_at	26052	grey	-0.446114	0.0288837	0.45834	0.0242903	0.369659	0.0754262	-0.0446582	0.835851	-0.268453	0.204663	0.453869	0.0258967	5.44063	2.44816	2.99247	-0.544309
26063_at	26063	grey	-0.327901	0.117763	0.591489	0.00233272	0.432082	0.0349847	0.464973	0.0220568	-0.405943	0.0490411	0.226852	0.286428	6.60412	4.25615	2.34797	1.90819
26064_at	26064	grey	-0.381645	0.0657355	0.369601	0.0754757	0.504678	0.0119005	0.0691504	0.74816	-0.448371	0.0279873	0.335727	0.108742	7.91504	3.13279	4.78225	-1.64946
26102_at	26102	grey	0.426242	0.0378072	-0.545174	0.00586817	-0.506651	0.0115196	-0.451901	0.0266301	0.541911	0.00623207	-0.497078	0.0134662	8.95696	3.52583	5.43113	-1.9053
26119_at	26119	grey	-0.339781	0.104275	0.452601	0.026367	0.478517	0.01801	0.272687	0.197339	-0.399893	0.0528491	0.594748	0.00217477	12.2496	3.77091	8.47865	-4.70774
26145_at	26145	grey	-0.430803	0.0355878	0.476318	0.0186225	0.441956	0.0305953	0.323219	0.123414	-0.337275	0.107021	0.322106	0.124785	3.03886	1.60255	1.43631	0.166239
26246_at	26246	grey	-0.401724	0.0516735	0.422659	0.0396259	0.165477	0.439674	0.468887	0.0208184	-0.360265	0.0837505	0.419563	0.0412521	4.62895	3.0178	1.61116	1.40664
26249_at	26249	grey	-0.499989	0.0128476	0.713256	9.14e-05	0.572185	0.00348245	0.455673	0.0252384	-0.43603	0.0331732	0.506209	0.0116042	10.5295	5.52369	5.00583	0.517857
26257_at	26257	grey	-0.368728	0.076222	0.480759	0.0174028	0.467213	0.021341	0.365383	0.0791334	-0.0154296	0.942954	0.00641388	0.976271	7.80834	3.69844	4.1099	-0.411459
26269_at	26269	grey	0.328168	0.117446	-0.367558	0.077231	-0.255566	0.228081	-0.0383605	0.858754	0.597543	0.00204667	-0.499336	0.0129843	11.1339	4.08719	7.04667	-2.95948
26284_at	26284	grey	-0.448596	0.027899	0.643148	0.00069895	0.51645	0.00977361	0.442806	0.0302389	-0.442655	0.0303016	0.57513	0.00328111	11.9918	5.91546	6.07632	-0.16086
26287_at	26287	grey	-0.380625	0.0665205	0.577977	0.00309589	0.421101	0.0404378	0.239004	0.260689	-0.286364	0.174905	0.443776	0.0298364	6.60388	4.22079	2.38308	1.83771
26330_at	26330	grey	-0.324589	0.12174	0.5289	0.00787667	0.412381	0.045228	0.410121	0.0465389	-0.389547	0.0598887	0.430658	0.035657	4.80359	2.79312	2.01047	0.782645
2637_at	2637	grey	-0.600958	0.00189891	0.615571	0.00136479	0.528351	0.00795329	0.377959	0.0686075	-0.243334	0.251888	0.388755	0.0604559	8.68892	4.90394	3.78498	1.11896
2647_at	2647	grey	-0.320179	0.127186	0.544724	0.00591732	0.525411	0.00837433	0.262831	0.21467	-0.504308	0.0119732	0.470729	0.0202554	7.40853	2.95307	4.45546	-1.50239
26494_at	26494	grey	0.293423	0.164047	-0.363176	0.0811001	-0.185738	0.384877	-0.152674	0.476335	0.299379	0.15526	-0.23291	0.273404	1.55582	1.26399	0.291838	0.972149
26507_at	26507	grey	0.492129	0.0145738	-0.502476	0.0123379	-0.241525	0.255541	-0.506574	0.0115344	0.386564	0.0620464	-0.469717	0.0205632	6.61813	3.86345	2.75468	1.10877
26589_at	26589	grey	-0.3089	0.141912	0.552808	0.00508559	0.213721	0.315972	0.505365	0.0117668	-0.357059	0.0867433	0.469772	0.0205465	6.2092	3.55157	2.65764	0.89393
2664_at	2664	grey	-0.636245	0.000831353	0.638784	0.000780331	0.70799	0.000108625	0.365361	0.0791534	-0.594876	0.00216877	0.611532	0.00149761	23.022	6.07909	16.9429	-10.8638
26658_at	26658	grey	-0.321511	0.125523	0.532293	0.00741642	0.494409	0.0140546	0.437805	0.0323834	-0.356316	0.0874489	0.469603	0.0205983	6.81014	2.93465	3.87549	-0.940839
266722_at	266722	grey	-0.272091	0.198359	0.492382	0.0145154	0.223869	0.292981	0.446501	0.0287283	-0.254358	0.230363	0.177942	0.405485	3.00352	2.27525	0.728266	1.54698
2674_at	2674	grey	0.39812	0.0540071	-0.354978	0.0887296	-0.200081	0.348557	-0.137135	0.522831	0.0669924	0.755783	-0.283058	0.180157	1.59927	1.15733	0.441937	0.715394
2686_at	2686	grey	-0.424395	0.0387362	0.478412	0.0180391	0.298046	0.157196	0.579917	0.00297482	-0.28981	0.169543	0.365099	0.0793847	9.28814	5.70734	3.58079	2.12655
26872_at	26872	grey	0.334126	0.110545	-0.359155	0.084778	-0.242427	0.253716	-0.30688	0.144673	0.343544	0.100251	-0.360365	0.0836579	4.16737	2.21045	1.95692	0.253531
2692_at	2692	grey	0.365115	0.0793707	-0.509144	0.0110527	-0.348076	0.0955583	-0.318059	0.129865	0.192276	0.36806	-0.439685	0.0315633	4.02437	2.30409	1.72028	0.583807
2697_at	2697	grey	0.43783	0.0323724	-0.540275	0.00642158	-0.488666	0.0153923	-0.183289	0.391285	0.190509	0.372563	-0.506983	0.0114566	11.1126	4.1817	6.93089	-2.74919
26998_at	26998	grey	0.578892	0.00303823	-0.490236	0.0150168	-0.441296	0.0308741	-0.421625	0.0401635	0.275173	0.193122	-0.293112	0.164515	7.26776	4.28384	2.98392	1.29992
27033_at	27033	grey	-0.310515	0.139733	0.54279	0.00613227	0.493459	0.0142691	0.461817	0.0230977	-0.436448	0.0329857	0.547978	0.00556977	10.1296	4.34377	5.78585	-1.44208
27039_at	27039	grey	0.563674	0.00412417	-0.464669	0.0221553	-0.519533	0.00927189	-0.219091	0.303673	0.263181	0.214039	-0.1953	0.360431	4.53849	2.22761	2.31087	-0.0832611
2705_at	2705	grey	-0.383304	0.0644728	0.584422	0.00270898	0.332507	0.11239	0.560502	0.00438746	-0.370391	0.074805	0.316951	0.131283	9.79937	7.07431	2.72506	4.34924
27076_at	27076	grey	-0.576703	0.00317765	0.425071	0.0383941	0.406965	0.0484196	0.376559	0.0697232	-0.0997874	0.642705	-0.113367	0.597887	5.5139	2.56577	2.94813	-0.382354
27113_at	27113	grey	-0.378478	0.0681977	0.572115	0.00348741	0.26581	0.209329	0.611996	0.00148182	-0.309082	0.141666	0.551535	0.00520965	17.1807	9.20714	7.97361	1.23353
27133_at	27133	grey	-0.121483	0.571752	0.344324	0.0994319	0.216392	0.309817	0.241164	0.256273	-0.340798	0.103177	0.543234	0.0060823	3.47641	1.18408	2.29233	-1.10825
27163_at	27163	grey	-0.611112	0.00151205	0.648722	0.000605703	0.47611	0.0186812	0.578981	0.00303269	-0.601181	0.00188956	0.701622	0.000133205	16.4427	4.91969	11.523	-6.60331
27165_at	27165	grey	-0.326455	0.119487	0.496381	0.013618	0.573124	0.00341716	0.241625	0.255339	-0.329409	0.115984	0.400183	0.0526615	9.71404	4.23162	5.48243	-1.25081
27175_at	27175	grey	-0.379721	0.0672232	0.466552	0.0215503	0.405292	0.0494406	0.222463	0.296104	-0.422498	0.0397093	0.273414	0.1961	7.96939	4.53287	3.43652	1.09635
27198_at	27198	grey	0.56373	0.00411959	-0.534081	0.00718317	-0.422951	0.039475	-0.422324	0.0397993	0.392785	0.0576121	-0.35547	0.0882565	5.64082	3.36539	2.27543	1.08996
27230_at	27230	grey	0.537486	0.00675566	-0.509299	0.0110242	-0.628793	0.000998003	-0.0516339	0.810633	0.501601	0.0125154	-0.479845	0.0176484	17.701	5.22439	12.4766	-7.25222
27239_at	27239	grey	-0.514894	0.0100351	0.612698	0.00145816	0.38847	0.0606606	0.523019	0.00873044	-0.402258	0.0513345	0.533841	0.00721404	11.6695	7.20923	4.46028	2.74895
27250_at	27250	grey	0.40437	0.05001	-0.453159	0.0261592	-0.502929	0.012247	-0.352731	0.0909113	0.477808	0.0182058	-0.27224	0.198104	8.44349	3.32347	5.12002	-1.79654
2729_at	2729	grey	0.558154	0.00459137	-0.474481	0.019147	-0.520412	0.00913271	-0.56255	0.00421591	0.63471	0.000863567	-0.295369	0.161138	10.8383	3.45919	7.37908	-3.91988
27299_at	27299	grey	-0.536646	0.00685917	0.518185	0.00948856	0.253042	0.232866	0.479195	0.0178247	-0.199007	0.351203	0.260331	0.219224	3.41609	2.55133	0.86476	1.68657
27303_at	27303	grey	-0.45458	0.0256357	0.501182	0.0126011	0.403137	0.0507801	0.270763	0.200644	-0.564164	0.00408471	0.158912	0.45828	10.7951	6.23361	4.56148	1.67213
27324_at	27324	grey	0.488745	0.0153733	-0.408034	0.0477762	-0.432575	0.0347542	-0.25581	0.227622	0.0531758	0.805083	-0.264178	0.212243	3.66236	1.8306	1.83177	-0.00117106
27327_at	27327	grey	-0.506432	0.0115615	0.552789	0.00508745	0.561962	0.00426455	0.195105	0.360921	-0.555401	0.00484057	0.255221	0.228732	17.1705	7.71916	9.45138	-1.73222
27334_at	27334	grey	-0.310684	0.139506	0.388635	0.060542	0.278614	0.187388	0.310635	0.139572	-0.546898	0.00568311	0.478178	0.0181034	5.43526	2.15206	3.2832	-1.13113
27343_at	27343	grey	-0.316011	0.132493	0.486686	0.0158769	0.19792	0.353894	0.463438	0.0225582	-0.39479	0.0562359	0.480003	0.0176056	5.92656	3.94224	1.98432	1.95792
27344_at	27344	grey	-0.381213	0.0660667	0.551502	0.00521286	0.336346	0.108052	0.368095	0.0767664	-0.0875974	0.683999	0.189708	0.374614	5.52794	4.01911	1.50884	2.51027
2773_at	2773	grey	0.388199	0.0608561	-0.432041	0.0350039	-0.426769	0.0375452	-0.0268469	0.900901	0.550878	0.00527463	-0.417227	0.042514	11.8443	5.46068	6.3836	-0.922921
2774_at	2774	grey	-0.603179	0.00180774	0.599028	0.00198122	0.662933	0.000415003	0.305944	0.145966	-0.222614	0.295767	0.118269	0.582041	15.2701	5.87984	9.39024	-3.51039
2788_at	2788	grey	-0.66562	0.00038552	0.657243	0.000483963	0.352597	0.0910422	0.564507	0.00405726	-0.202767	0.341989	0.388866	0.0603762	8.14644	5.46818	2.67826	2.78991
2792_at	2792	grey	-0.348004	0.0956323	0.506	0.0116442	0.24536	0.247837	0.489443	0.0152055	-0.557853	0.00461807	0.57325	0.00340849	8.26493	2.72992	5.53502	-2.8051
2814_at	2814	grey	-0.389152	0.0601706	0.475869	0.0187497	0.384289	0.0637321	0.335597	0.108889	-0.454953	0.0254996	0.417364	0.0424391	4.44323	2.48232	1.96091	0.521419
2820_at	2820	grey	0.495603	0.0137888	-0.445348	0.029193	-0.441739	0.0306867	-0.198708	0.351942	0.0497542	0.817412	-0.059323	0.783047	5.4524	2.37666	3.07574	-0.699082
2823_at	2823	grey	-0.568185	0.00377264	0.685976	0.000215233	0.704661	0.000120926	0.625681	0.00107565	-0.622614	0.0011572	0.430198	0.035876	21.2984	7.21196	14.0864	-6.87445
28231_at	28231	grey	0.336119	0.108305	-0.471779	0.0199403	-0.499036	0.0130475	-0.278263	0.187969	0.570662	0.00359064	-0.532626	0.00737257	10.4433	3.63274	6.81054	-3.1778
282618_at	282618	grey	-0.332162	0.112787	0.384135	0.0638477	0.380909	0.0663015	0.513749	0.0102314	-0.421297	0.040335	0.466066	0.0217049	5.01257	1.28041	3.73216	-2.45175
282763_at	282763	grey	0.488174	0.0155116	-0.553913	0.00497993	-0.570318	0.00361552	-0.402199	0.0513715	0.47658	0.0185488	-0.234745	0.269534	7.13767	2.82046	4.31721	-1.49676
2829_at	2829	grey	-0.385664	0.0627092	0.559551	0.00446913	0.4188	0.0416611	0.608921	0.00158924	-0.482585	0.0169206	0.50066	0.0127084	8.83656	3.88709	4.94947	-1.06238
282996_at	282996	grey	0.534345	0.00714922	-0.393846	0.0568809	-0.385588	0.0627655	-0.445377	0.0291812	0.122197	0.569477	-0.0839442	0.696554	3.90031	2.11511	1.78519	0.329919
282997_at	282997	grey	0.306842	0.144725	-0.394358	0.0565301	-0.473037	0.0195676	-0.308793	0.142058	0.488706	0.0153826	-0.604848	0.00174176	10.0091	2.79993	7.20914	-4.40922
283209_at	283209	grey	-0.540242	0.00642546	0.432753	0.0346712	0.432035	0.0350066	0.258866	0.221923	-0.323353	0.123249	-0.0122448	0.954715	5.39169	2.85132	2.54037	0.31095
283349_at	283349	grey	0.43103	0.0354801	-0.496899	0.0135052	-0.439248	0.0317526	-0.519932	0.00920854	0.569665	0.003663	-0.540924	0.00634582	9.43079	3.10092	6.32987	-3.22894
283481_at	283481	grey	-0.351627	0.0919978	0.519427	0.00928865	0.319572	0.127949	0.510902	0.010733	-0.346937	0.0967222	0.212854	0.317985	7.41428	4.34811	3.06617	1.28194
283579_at	283579	grey	0.443949	0.0297649	-0.448526	0.0279266	-0.403399	0.0506154	-0.432851	0.0346259	0.271818	0.198829	-0.301037	0.152874	3.27603	1.53737	1.73867	-0.201301
283663_at	283663	grey	-0.429696	0.0361169	0.506142	0.011617	0.273259	0.196363	0.380256	0.0668065	-0.342157	0.10172	0.465023	0.0220404	4.33112	2.51686	1.81426	0.702595
283761_at	283761	grey	0.512891	0.0103805	-0.44126	0.0308893	-0.540172	0.00643367	-0.221143	0.299052	0.399141	0.0533381	-0.317102	0.131089	4.7118	1.82837	2.88343	-1.05506
283867_at	283867	grey	0.501541	0.0125276	-0.381519	0.0658316	-0.417978	0.0421053	-0.199876	0.34906	0.12754	0.552582	-0.364582	0.0798431	4.75304	2.15146	2.60158	-0.450117
283914_at	283914	grey	-0.470451	0.0203397	0.348177	0.0954557	0.373436	0.072262	0.330713	0.114462	-0.2274	0.285234	0.161353	0.451315	1.75966	1.00304	0.756619	0.246425
283927_at	283927	grey	-0.34948	0.094139	0.48614	0.0160129	0.558242	0.00458358	0.266536	0.20804	-0.421997	0.0399694	0.328388	0.117186	12.6335	5.49798	7.13552	-1.63754
284004_at	284004	grey	-0.464667	0.022156	0.435681	0.0333301	0.355364	0.0883587	0.0400217	0.852702	-0.403178	0.050754	0.277907	0.188557	5.58285	3.2928	2.29005	1.00275
284086_at	284086	grey	-0.345233	0.0984827	0.492935	0.0143885	0.439118	0.0318092	0.149395	0.485968	-0.619363	0.00124938	0.354892	0.0888116	10.8236	5.7159	5.1077	0.608199
28409_at	28409	grey	-0.323203	0.123433	0.443157	0.0300925	0.161871	0.449846	0.477537	0.0182809	-0.166657	0.436374	0.354016	0.0896586	3.3328	2.17526	1.15754	1.01772
284100_at	284100	grey	0.229769	0.280109	-0.410733	0.046181	-0.247241	0.244116	-0.479278	0.0178021	0.548467	0.00551907	-0.49404	0.0141377	6.28323	2.06551	4.21772	-2.15221
284119_at	284119	grey	-0.230698	0.278114	0.404736	0.0497832	0.197413	0.355155	0.365045	0.0794327	-0.331336	0.113739	0.157776	0.461543	2.09107	1.53159	0.559483	0.972103
284129_at	284129	grey	-0.414647	0.0439424	0.496015	0.0136981	0.37024	0.0749324	0.190647	0.37221	-0.399126	0.0533479	0.406521	0.0486891	7.56687	3.96523	3.60164	0.363587
284207_at	284207	grey	0.440004	0.0314259	-0.511047	0.010707	-0.332502	0.112396	-0.233079	0.273046	0.480008	0.0176044	-0.371155	0.0741611	5.99431	3.60097	2.39334	1.20762
284309_at	284309	grey	0.233231	0.272723	-0.411728	0.0456038	-0.0994925	0.643692	-0.246413	0.24575	0.272258	0.198074	-0.650051	0.000585142	8.7437	2.357	6.3867	-4.02971
284348_at	284348	grey	-0.674624	0.000299534	0.705692	0.000116991	0.6221	0.00117138	0.597641	0.00204226	-0.482312	0.016992	0.505918	0.01166	16.8527	7.66903	9.18369	-1.51466
284353_at	284353	grey	0.271392	0.199561	-0.519119	0.009338	-0.442184	0.0304991	-0.444821	0.0294072	0.593038	0.00225649	-0.461888	0.0230741	7.19796	3.06115	4.13681	-1.07565
284385_at	284385	grey	0.52591	0.00830161	-0.47423	0.0192197	-0.357303	0.0865132	-0.355249	0.0884686	0.223052	0.294793	-0.372279	0.0732206	3.6208	2.4142	1.2066	1.20761
28452_at	28452	grey	-0.264744	0.21123	0.438469	0.0320919	0.311731	0.138106	0.102644	0.633171	-0.351894	0.0917337	0.43934	0.0317127	3.53001	1.986	1.54401	0.441987
284612_at	284612	grey	-0.586533	0.00259156	0.544912	0.00589667	0.329802	0.115523	0.343587	0.100206	-0.224353	0.291913	0.517548	0.00959231	5.1785	2.80841	2.37008	0.438331
28465_at	28465	grey	-0.48323	0.0167528	0.597753	0.00203731	0.474918	0.0190211	0.325517	0.120616	-0.419465	0.0413046	0.546524	0.00572288	11.2249	5.48494	5.73994	-0.255002
285045_at	285045	grey	0.497915	0.013286	-0.501529	0.0125301	-0.523669	0.00863247	-0.293779	0.163512	0.182284	0.393931	-0.0740675	0.730878	6.74145	3.67504	3.0664	0.60864
285237_at	285237	grey	0.359861	0.0841235	-0.572828	0.00343766	-0.299031	0.155764	-0.380466	0.0666441	0.639312	0.000770081	-0.478548	0.0180018	9.43514	4.74695	4.68819	0.0587578
285346_at	285346	grey	0.41944	0.041318	-0.435742	0.0333028	-0.411778	0.0455748	-0.321014	0.126142	0.377032	0.0693453	-0.271778	0.198896	2.62814	1.24232	1.38581	-0.143488
285555_at	285555	grey	0.443456	0.0299686	-0.568703	0.003734	-0.48386	0.0165902	-0.567203	0.00384692	0.555346	0.00484569	-0.494193	0.0141031	9.88527	4.04259	5.84268	-1.80009
285598_at	285598	grey	0.434109	0.0340452	-0.460142	0.0236663	-0.453524	0.026024	-0.493691	0.0142165	0.330552	0.114649	-0.259614	0.220541	4.78728	2.19813	2.58915	-0.391025
285605_at	285605	grey	0.456471	0.0249519	-0.417336	0.0424546	-0.301262	0.152551	-0.50828	0.0112128	0.305764	0.146214	-0.180079	0.399775	2.96736	1.59989	1.36747	0.232421
285627_at	285627	grey	0.397077	0.0546979	-0.469261	0.020703	-0.292562	0.165345	-0.409217	0.0470721	0.385356	0.0629371	-0.409088	0.0471484	3.54494	2.30479	1.24016	1.06463
285704_at	285704	grey	0.441362	0.030846	-0.466594	0.0215369	-0.270849	0.200497	-0.476258	0.0186394	0.107205	0.618062	-0.362128	0.0820472	4.55908	2.6075	1.95159	0.655912
285735_at	285735	grey	0.558854	0.00452982	-0.491083	0.0148172	-0.416389	0.0429741	-0.347114	0.0965407	0.251034	0.236721	-0.218558	0.30488	3.13061	1.95638	1.17422	0.782158
285758_at	285758	grey	0.431898	0.0350709	-0.476378	0.0186056	-0.370641	0.0745933	-0.432638	0.0347249	0.186135	0.383842	-0.438317	0.0321584	6.55907	3.70279	2.85628	0.846516
286023_at	286023	grey	-0.34004	0.103994	0.407935	0.0478357	0.503505	0.012132	0.271671	0.19908	-0.367318	0.0774392	0.236455	0.26596	3.80833	1.45079	2.35754	-0.906743
286257_at	286257	grey	-0.436017	0.0331791	0.496072	0.0136857	0.316636	0.131687	0.382856	0.0648123	-0.409287	0.0470305	0.210076	0.324492	4.45281	3.18479	1.26802	1.91677
286359_at	286359	grey	-0.386825	0.0618556	0.547256	0.00564538	0.46437	0.0222527	0.354232	0.0894497	-0.344034	0.0997358	0.4676	0.0212194	8.07958	4.49958	3.58	0.919578
28638_at	28638	grey	0.205298	0.335867	-0.447792	0.0282151	-0.208092	0.329186	-0.468229	0.0210227	0.464443	0.0222288	-0.511542	0.0106185	5.61852	2.21671	3.40182	-1.18511
28641_at	28641	grey	-0.360501	0.0835328	0.474541	0.0191297	0.258094	0.223352	0.439187	0.031779	-0.19483	0.36161	0.449491	0.0275505	4.82102	2.70843	2.11259	0.595834
28648_at	28648	grey	0.476084	0.0186887	-0.50994	0.010907	-0.529878	0.00774162	-0.29561	0.16078	0.398457	0.0537858	-0.206617	0.332702	4.83368	2.24619	2.58749	-0.341304
288_at	288	grey	-0.501824	0.0124699	0.622006	0.00117397	0.396351	0.0551827	0.347288	0.0963632	-0.45078	0.0270549	0.686054	0.000214735	12.9879	5.08477	7.90309	-2.81832
28904_at	28904	grey	0.435868	0.0332462	-0.504189	0.0119967	-0.442389	0.0304131	-0.303699	0.149098	0.269055	0.203611	-0.43772	0.0324211	4.88536	2.5528	2.33256	0.220246
28965_at	28965	grey	0.407578	0.0480498	-0.432656	0.0347163	-0.273688	0.195633	-0.165176	0.440518	0.125436	0.55921	-0.52378	0.00861579	5.61488	2.78032	2.83455	-0.0542314
29088_at	29088	grey	-0.301262	0.152553	0.500422	0.0127577	0.401424	0.0518648	0.480308	0.0175235	-0.448569	0.0279097	0.571711	0.00351589	9.3008	3.42411	5.87669	-2.45258
29124_at	29124	grey	0.30625	0.145543	-0.486171	0.016005	-0.445566	0.0291045	-0.450543	0.0271457	0.61326	0.00143949	-0.372683	0.0728845	8.03589	3.13874	4.89715	-1.7584
2925_at	2925	grey	-0.444194	0.0296641	0.45157	0.0267549	0.379468	0.0674203	0.419786	0.0411333	-0.389166	0.0601606	0.217358	0.307608	3.80195	2.36912	1.43283	0.936283
2928_at	2928	grey	-0.48033	0.0175177	0.659141	0.000459931	0.552688	0.00509723	0.434606	0.0338178	-0.632464	0.00091264	0.687352	0.000206582	19.9814	7.10481	12.8766	-5.77181
2938_at	2938	grey	-0.506501	0.0115484	0.497919	0.0132852	0.308005	0.143131	0.481938	0.0170901	-0.153512	0.473888	0.252624	0.233665	5.36084	3.44773	1.91311	1.53462
2940_at	2940	grey	0.436927	0.0327722	-0.601223	0.00188783	-0.576077	0.0032185	-0.518668	0.0094104	0.537071	0.00680658	-0.497441	0.0133878	10.9507	4.35209	6.59862	-2.24652
2949_at	2949	grey	-0.549484	0.00541479	0.577241	0.00314289	0.468072	0.0210716	0.470228	0.0204073	-0.347418	0.0962293	0.123826	0.564302	8.23351	5.04905	3.18446	1.86459
29789_at	29789	grey	0.561178	0.00433019	-0.381501	0.065846	-0.306238	0.145558	-0.368843	0.0761232	0.307346	0.144033	-0.227934	0.284073	1.91281	1.23824	0.674577	0.563658
2981_at	2981	grey	0.296859	0.158936	-0.446049	0.0289097	-0.470721	0.0202579	-0.126163	0.556914	0.559144	0.00450448	-0.470153	0.0204301	8.43647	2.93655	5.49991	-2.56336
2994_at	2994	grey	0.534674	0.00710716	-0.61013	0.00154625	-0.474612	0.0191091	-0.397991	0.0540926	0.3527	0.0909416	-0.486845	0.0158377	8.93147	5.26266	3.66881	1.59385
29967_at	29967	grey	0.309839	0.140642	-0.576973	0.00316015	-0.512354	0.0104746	-0.559139	0.00450488	0.493437	0.0142742	-0.243096	0.252367	13.7798	5.20323	8.57661	-3.37339
29991_at	29991	grey	0.387057	0.061686	-0.535113	0.00705125	-0.483142	0.0167755	-0.276417	0.191037	0.541294	0.00630304	-0.355085	0.0886266	7.77067	3.66371	4.10696	-0.443255
30001_at	30001	grey	0.296864	0.158928	-0.469701	0.020568	-0.221415	0.298442	-0.34397	0.099803	0.519625	0.00925723	-0.361544	0.082578	5.06465	3.04572	2.01893	1.02678
3009_at	3009	grey	-0.443264	0.0300484	0.533195	0.00729805	0.37071	0.0745351	0.518653	0.00941273	-0.249382	0.239924	0.493676	0.0142199	8.20647	3.87859	4.32788	-0.449284
302_at	302	grey	-0.383872	0.0640454	0.633443	0.000890963	0.41646	0.0429349	0.467149	0.0213612	-0.462897	0.0227371	0.665216	0.000389835	16.8664	6.67663	10.1897	-3.51309
3080_at	3080	grey	0.532996	0.00732401	-0.629422	0.000982892	-0.461108	0.0233373	-0.540452	0.00640089	0.256472	0.226378	-0.600068	0.00193651	15.1823	6.50732	8.67495	-2.16764
30811_at	30811	grey	-0.576876	0.00316641	0.61877	0.00126684	0.507755	0.0113109	0.420983	0.0404999	-0.346941	0.0967181	0.181665	0.395568	6.8127	3.88548	2.92722	0.95825
30814_at	30814	grey	-0.505004	0.011837	0.470557	0.0203074	0.331989	0.112985	0.313092	0.136304	-0.0606804	0.778203	0.424507	0.0386791	5.61719	2.74161	2.87558	-0.133966
30815_at	30815	grey	-0.417949	0.042121	0.389373	0.0600127	0.35243	0.0912068	0.570876	0.00357533	-0.518511	0.00943566	0.240581	0.25746	5.42855	1.86568	3.56287	-1.69719
30819_at	30819	grey	0.437839	0.0323684	-0.400932	0.0521793	-0.376705	0.0696069	-0.275974	0.191778	0.0809109	0.707037	-0.250621	0.237519	3.25113	1.86039	1.39074	0.469656
3101_at	3101	grey	-0.189969	0.373944	0.466186	0.0216667	0.231631	0.276122	0.338523	0.105647	-0.291747	0.166581	0.211451	0.321261	2.78794	2.21186	0.576088	1.63577
311_at	311	grey	-0.433398	0.0343724	0.489011	0.0153092	0.565792	0.00395583	0.041971	0.845609	-0.576099	0.003217	0.352386	0.0912501	16.4876	6.40311	10.0845	-3.68136
3112_at	3112	grey	-0.428185	0.0368488	0.434664	0.0337915	0.36676	0.0779254	0.284981	0.177089	-0.208905	0.327257	0.260018	0.219799	3.54526	2.25596	1.2893	0.966668
3134_at	3134	grey	-0.508264	0.0112157	0.362945	0.0813081	0.537335	0.00677424	0.469838	0.0205262	-0.393254	0.0572879	0.315207	0.133535	8.60081	1.59782	7.00299	-5.40517
3142_at	3142	grey	0.285799	0.175794	-0.384511	0.0635662	-0.370967	0.0743187	0.0191725	0.929146	0.072079	0.737852	-0.530325	0.00768052	7.90998	2.33599	5.57399	-3.238
3212_at	3212	grey	-0.324745	0.12155	0.400701	0.052328	0.293139	0.164473	0.41807	0.0420554	-0.105838	0.622574	0.436799	0.0328293	5.95444	2.71883	3.2356	-0.516769
3219_at	3219	grey	0.435746	0.033301	-0.640903	0.000739845	-0.380086	0.0669391	-0.398387	0.0538317	0.518873	0.00937741	-0.602803	0.0018229	9.90116	4.49397	5.40719	-0.913225
3249_at	3249	grey	-0.358776	0.0851307	0.50122	0.0125934	0.172986	0.418898	0.550898	0.00527269	-0.362573	0.0816442	0.558998	0.00451717	9.45839	4.41137	5.04702	-0.635656
3270_at	3270	grey	0.363082	0.0811846	-0.41504	0.0437227	-0.473756	0.0193572	-0.474021	0.0192802	0.160431	0.45394	-0.172005	0.421581	6.1925	2.42191	3.77059	-1.34868
3347_at	3347	grey	-0.329089	0.11636	0.521043	0.00903403	0.282179	0.181571	0.585889	0.00262693	-0.465543	0.0218727	0.352229	0.0914045	6.37551	3.57414	2.80137	0.77277
337880_at	337880	grey	0.479182	0.0178283	-0.478148	0.0181116	-0.520183	0.00916883	-0.253213	0.23254	0.476533	0.0185619	-0.291335	0.167208	5.81253	2.51895	3.29358	-0.774632
338_at	338	grey	-0.302926	0.150187	0.379204	0.0676267	0.378605	0.0680973	0.303705	0.14909	-0.292625	0.16525	0.299163	0.155572	2.49365	1.30844	1.18521	0.12323
338557_at	338557	grey	-0.37221	0.0732779	0.552984	0.00506866	0.472165	0.0198252	0.349939	0.0936782	-0.44768	0.0282592	0.560368	0.00439888	8.11983	3.62456	4.49526	-0.870705
338707_at	338707	grey	-0.347316	0.0963343	0.503533	0.0121265	0.365173	0.0793194	0.664834	0.000393946	-0.305759	0.146222	0.312544	0.137028	8.37484	4.10465	4.27019	-0.165538
339327_at	339327	grey	-0.541601	0.00626769	0.570768	0.00358306	0.646298	0.000644837	0.394658	0.0563262	-0.379927	0.0670621	0.411246	0.0458827	15.5728	5.83785	9.73494	-3.8971
339345_at	339345	grey	-0.523918	0.00859516	0.529218	0.00783252	0.405292	0.0494403	0.456809	0.0248312	-0.36494	0.0795256	0.413382	0.0446563	4.29739	2.32115	1.97624	0.344912
339451_at	339451	grey	-0.354255	0.0894274	0.479004	0.0178768	0.159504	0.456587	0.5456	0.00582202	-0.423521	0.0391821	0.343668	0.100121	5.26924	3.35549	1.91375	1.44174
339559_at	339559	grey	-0.368299	0.0765908	0.427319	0.0372734	0.416903	0.0426914	-0.0738423	0.731667	-0.109286	0.611218	0.305481	0.146607	7.62793	3.74499	3.88294	-0.137951
339788_at	339788	grey	-0.524481	0.00851129	0.54793	0.00557481	0.291177	0.167448	0.248397	0.241847	-0.399534	0.053082	0.40977	0.0467454	3.90586	2.79713	1.10873	1.68841
340037_at	340037	grey	-0.424768	0.0385471	0.423677	0.039102	0.272782	0.197178	0.314646	0.134265	-0.133186	0.534982	0.191772	0.369342	1.77844	1.45858	0.319853	1.13873
340152_at	340152	grey	0.275591	0.19242	-0.436241	0.0330783	-0.418324	0.0419178	-0.547598	0.00560948	0.481764	0.017136	-0.532356	0.00740817	7.59962	1.77138	5.82824	-4.05686
340277_at	340277	grey	0.398063	0.0540451	-0.46151	0.0232012	-0.443599	0.0299096	-0.53233	0.00741155	0.610996	0.00151604	-0.473993	0.0192884	8.21907	2.84923	5.36984	-2.5206
340719_at	340719	grey	0.61218	0.00147559	-0.674709	0.000298817	-0.562483	0.00422138	-0.499741	0.0128995	0.465501	0.0218863	-0.44597	0.0289415	12.6791	6.65654	6.02254	0.634006
3425_at	3425	grey	-0.390925	0.058911	0.531406	0.00753459	0.527674	0.0080486	0.316778	0.131505	-0.627101	0.00103959	0.468118	0.0210571	10.8294	4.11795	6.71147	-2.59352
343450_at	343450	grey	0.514242	0.0101465	-0.545317	0.00585262	-0.592313	0.00229189	-0.457381	0.0246282	0.0951732	0.658223	-0.347747	0.095894	16.7272	5.72604	11.0011	-5.2751
343990_at	343990	grey	-0.4779	0.0181804	0.558322	0.00457652	0.518223	0.00948238	0.351052	0.0925675	-0.134125	0.53208	0.121948	0.570271	8.58874	4.15432	4.43442	-0.280107
3456_at	3456	grey	-0.39649	0.0550897	0.539819	0.00647523	0.394134	0.0566837	0.415735	0.0433354	-0.635467	0.000847541	0.568839	0.00372384	8.64008	3.14887	5.49121	-2.34234
345757_at	345757	grey	0.377863	0.068684	-0.552635	0.00510229	-0.266433	0.208223	-0.435497	0.0334131	0.567576	0.0038186	-0.315008	0.133794	7.63002	4.64864	2.98138	1.66726
347744_at	347744	grey	-0.464504	0.0222088	0.627173	0.00103779	0.54237	0.00617985	0.478097	0.0181258	-0.471787	0.0199379	0.374959	0.0710158	12.5299	5.50585	7.02401	-1.51816
347862_at	347862	grey	-0.514512	0.0101003	0.649953	0.000586633	0.598761	0.00199287	0.556977	0.00469658	-0.666649	0.000374719	0.590583	0.00237831	17.3304	5.72464	11.6058	-5.88117
348013_at	348013	grey	0.361667	0.0824661	-0.454436	0.0256881	-0.410996	0.0460282	-0.321681	0.125311	0.218961	0.303968	-0.405042	0.0495944	4.11412	2.29818	1.81594	0.482246
348093_at	348093	grey	-0.458582	0.0242058	0.523216	0.00870069	0.440368	0.0312698	0.60325	0.00180491	-0.604813	0.00174311	0.549475	0.00541571	11.9619	3.96608	7.99586	-4.02978
348807_at	348807	grey	0.497299	0.0134185	-0.493732	0.0142072	-0.390878	0.0589447	-0.347461	0.0961853	0.487585	0.0156555	-0.4661	0.0216942	3.75928	1.82995	1.92933	-0.0993817
353274_at	353274	grey	-0.576886	0.00316576	0.668511	0.000355842	0.611878	0.00148581	0.568688	0.00373507	-0.517643	0.00957677	0.561863	0.00427285	12.6328	4.60765	8.02514	-3.41748
3553_at	3553	grey	0.186152	0.383798	-0.421696	0.0401259	-0.345304	0.0984087	-0.149488	0.485692	0.343346	0.10046	-0.271735	0.198971	3.0584	1.89704	1.16135	0.735694
3562_at	3562	grey	-0.406743	0.048554	0.522015	0.00888352	0.42764	0.0371154	0.559158	0.00450322	-0.568433	0.00375413	0.54794	0.0055737	8.60481	2.89039	5.71442	-2.82403
3595_at	3595	grey	-0.395913	0.0554767	0.482285	0.0169989	0.526703	0.00818707	0.207219	0.331265	-0.30719	0.144247	0.266103	0.208808	7.67389	3.23578	4.43811	-1.20233
3603_at	3603	grey	-0.471427	0.0200454	0.58885	0.00246769	0.524859	0.00845542	0.241012	0.256583	-0.553861	0.00498487	0.559343	0.00448715	11.274	4.08064	7.19339	-3.11275
3635_at	3635	grey	0.269597	0.202667	-0.406668	0.0486001	-0.237879	0.263007	-0.13746	0.521838	0.410576	0.0462731	-0.686859	0.000209645	10.5318	2.51523	8.01661	-5.50138
3646_at	3646	grey	0.281828	0.182139	-0.550004	0.00536218	-0.375799	0.0703351	-0.183697	0.390213	0.413154	0.044786	-0.525953	0.0082954	11.3316	6.14412	5.1875	0.956619
3665_at	3665	grey	-0.388909	0.0603453	0.467071	0.0213859	0.493387	0.0142855	0.21381	0.315766	-0.0936887	0.663245	-0.00519902	0.980765	5.73105	2.5276	3.20345	-0.675847
367_at	367	grey	-0.497952	0.0132781	0.50138	0.0125604	0.352551	0.0910877	0.400967	0.0521572	-0.333979	0.110713	0.067047	0.755589	6.00378	4.03328	1.9705	2.06278
3674_at	3674	grey	-0.422044	0.0399448	0.612554	0.001463	0.332105	0.112852	0.571917	0.00350135	-0.315774	0.132799	0.357537	0.0862923	6.93335	4.16787	2.76548	1.40239
3679_at	3679	grey	-0.504366	0.0119618	0.50845	0.0111812	0.366283	0.0783422	0.232755	0.273732	-0.322807	0.123919	0.0915837	0.670391	5.08012	3.38886	1.69126	1.6976
3699_at	3699	grey	-0.26127	0.217506	0.485369	0.0162063	0.308371	0.142632	0.276906	0.190219	-0.192933	0.366396	0.163608	0.44493	3.20516	2.48638	0.718776	1.76761
3710_at	3710	grey	-0.558068	0.00459905	0.53741	0.006765	0.634521	0.000867601	0.500157	0.0128128	-0.444608	0.0294944	0.437156	0.0326706	14.0846	4.57619	9.50844	-4.93225
3718_at	3718	grey	-0.334476	0.11015	0.414007	0.0443029	0.241785	0.255015	0.175683	0.411568	-0.225268	0.289897	0.299089	0.15568	2.22693	1.69982	0.527107	1.17272
373156_at	373156	grey	-0.418748	0.0416892	0.531733	0.00749078	0.405998	0.0490079	0.553266	0.00504163	-0.710707	9.94e-05	0.661522	0.00043126	15.4634	3.73365	11.7297	-7.99606
374355_at	374355	grey	-0.134824	0.529925	0.454514	0.0256596	0.312949	0.136492	0.177084	0.407789	-0.284195	0.178338	0.441891	0.0306227	4.80526	2.64496	2.1603	0.484663
374378_at	374378	grey	-0.552281	0.00513663	0.778898	7.34e-06	0.756396	1.9e-05	0.545225	0.00586257	-0.654037	0.000527012	0.727296	5.66e-05	34.2164	9.49026	24.7261	-15.2359
374875_at	374875	grey	-0.540478	0.0063978	0.533683	0.00723459	0.56486	0.00402915	0.483548	0.0166706	-0.273137	0.196572	0.21671	0.309089	8.69184	2.93846	5.75338	-2.81492
374887_at	374887	grey	-0.193284	0.365507	0.469867	0.0205174	0.209265	0.326405	0.501527	0.0125305	-0.474203	0.0192274	0.55868	0.00454505	6.8261	2.61302	4.21308	-1.60006
3752_at	3752	grey	-0.282928	0.180366	0.449612	0.0275037	0.176854	0.408409	0.468864	0.0208256	-0.117517	0.584459	0.173981	0.416185	3.13214	2.37535	0.756793	1.61855
378832_at	378832	grey	-0.275967	0.191789	0.424259	0.0388051	0.151086	0.480987	0.44595	0.0289495	-0.302639	0.150594	0.364681	0.0797552	3.90656	2.60136	1.30521	1.29615
3790_at	3790	grey	0.514197	0.0101543	-0.591629	0.00232575	-0.312318	0.137327	-0.382803	0.0648524	0.380808	0.0663792	-0.491336	0.014758	7.5225	4.7986	2.7239	2.0747
3801_at	3801	grey	-0.463505	0.0225363	0.684475	0.000225032	0.594391	0.00219162	0.597407	0.00205274	-0.559525	0.00447139	0.595846	0.00212365	17.3818	6.76201	10.6198	-3.85782
3833_at	3833	grey	-0.268883	0.203912	0.479589	0.0177176	0.253169	0.232624	0.53839	0.00664581	-0.214694	0.31372	0.316935	0.131303	6.49032	4.4423	2.04802	2.39428
3834_at	3834	grey	-0.297356	0.158206	0.493043	0.0143638	0.415045	0.0437196	0.479433	0.0177599	-0.331186	0.113913	0.308341	0.142673	7.10494	3.93657	3.16837	0.768194
3859_at	3859	grey	0.456448	0.0249602	-0.471551	0.0200082	-0.290288	0.168808	-0.190637	0.372237	0.168081	0.432408	-0.105864	0.622488	2.24395	1.73275	0.511201	1.22155
387103_at	387103	grey	0.607179	0.00165303	-0.601707	0.00186775	-0.562912	0.00418615	-0.340401	0.103604	0.341179	0.102766	-0.44285	0.0302205	8.17226	3.78372	4.38854	-0.604815
387895_at	387895	grey	0.498859	0.0130849	-0.528202	0.00797413	-0.490883	0.0148641	-0.308102	0.142999	0.265367	0.210117	-0.305415	0.1467	6.30311	2.82542	3.4777	-0.652281
387923_at	387923	grey	-0.55716	0.0046801	0.621276	0.0011944	0.357594	0.0862383	0.531269	0.00755299	-0.386212	0.0623049	0.47617	0.0186645	8.63071	5.32894	3.30178	2.02716
388284_at	388284	grey	-0.479603	0.0177139	0.659992	0.000449496	0.375924	0.0702339	0.577045	0.00315553	-0.457644	0.0245353	0.447796	0.0282134	10.5573	7.07009	3.48721	3.58288
388799_at	388799	grey	-0.527526	0.00806962	0.434902	0.0336831	0.309934	0.140514	0.271589	0.199222	-0.0987116	0.64631	0.222868	0.295202	2.7377	2.00405	0.733646	1.2704
388886_at	388886	grey	-0.439018	0.0318526	0.585974	0.00262222	0.570684	0.00358905	0.381593	0.0657751	-0.525019	0.00843188	0.608313	0.00161126	12.9724	3.83315	9.13927	-5.30612
389124_at	389124	grey	-0.416019	0.0431783	0.419392	0.0413435	0.106766	0.619511	0.423574	0.0391547	-0.0634226	0.76844	0.283046	0.180177	5.00737	4.04778	0.959587	3.0882
389362_at	389362	grey	-0.36406	0.0803077	0.606281	0.00168675	0.535046	0.00705972	0.350249	0.0933673	-0.524275	0.00854191	0.543053	0.00610264	15.9215	6.81738	9.10407	-2.28669
3899_at	3899	grey	-0.463815	0.0224343	0.518717	0.00940244	0.542524	0.00616233	0.289032	0.170744	-0.307309	0.144083	0.0540621	0.801896	8.02191	3.79152	4.23039	-0.438874
390616_at	390616	grey	0.425211	0.0383233	-0.518923	0.00936942	-0.431262	0.0353704	-0.195492	0.359948	0.429152	0.0363788	-0.433684	0.0342403	6.93509	3.56852	3.36657	0.201953
390980_at	390980	grey	0.520231	0.00916124	-0.645935	0.000650889	-0.374918	0.0710491	-0.288209	0.17202	0.398259	0.0539158	-0.56641	0.00390785	9.5099	5.34444	4.16546	1.17898
3920_at	3920	grey	0.341818	0.102082	-0.568911	0.00371855	-0.341479	0.102445	-0.41695	0.0426659	0.371067	0.0742346	-0.439256	0.031749	7.23946	4.41609	2.82337	1.59272
3927_at	3927	grey	0.626915	0.00104426	-0.743784	3.1e-05	-0.569924	0.00364409	-0.428381	0.0367531	0.46698	0.0214146	-0.636914	0.000817641	14.0155	5.97287	8.04261	-2.06975
3931_at	3931	grey	-0.307163	0.144283	0.377691	0.0688207	0.42578	0.038038	0.245405	0.247748	-0.605554	0.00171445	0.414919	0.0437899	8.06754	3.04657	5.02098	-1.97441
3952_at	3952	grey	0.507029	0.0114479	-0.45531	0.0253698	-0.427594	0.0371382	-0.275552	0.192486	0.188529	0.377644	-0.246368	0.245838	3.60083	2.2153	1.38553	0.829771
3975_at	3975	grey	-0.418507	0.0418191	0.644285	0.00067898	0.522754	0.00877062	0.525878	0.00830627	-0.478673	0.0179673	0.637969	0.000796411	15.3866	6.39081	8.99582	-2.60501
400043_at	400043	grey	-0.51387	0.0102104	0.397234	0.0545939	0.150438	0.482893	0.349845	0.0937723	-0.305773	0.146202	0.46243	0.0228925	4.04136	1.81389	2.22747	-0.413581
400629_at	400629	grey	0.450128	0.0273049	-0.571864	0.00350503	-0.471873	0.019912	-0.399416	0.0531587	0.47904	0.017867	-0.619196	0.00125428	7.60567	2.60473	5.00094	-2.39621
400680_at	400680	grey	-0.486014	0.0160444	0.558704	0.00454292	0.428962	0.036471	0.403203	0.0507382	-0.347373	0.0962761	0.141091	0.510791	5.46968	3.65107	1.81861	1.83246
400931_at	400931	grey	-0.421059	0.0404597	0.606215	0.00168921	0.297871	0.157453	0.289829	0.169514	-0.284124	0.178452	0.571248	0.00354871	7.24499	3.91515	3.32984	0.585304
401124_at	401124	grey	-0.268115	0.205256	0.463746	0.0224568	0.0801972	0.709512	0.431155	0.0354212	-0.429955	0.0359924	0.581052	0.00290583	7.82957	2.69003	5.13955	-2.44952
401264_at	401264	grey	-0.414256	0.0441624	0.673464	0.000309585	0.371553	0.0738266	0.736039	4.14e-05	-0.640774	0.000742265	0.590078	0.00240409	17.9402	7.17664	10.7635	-3.58688
401474_at	401474	grey	0.314646	0.134265	-0.50855	0.0111626	-0.463942	0.0223924	-0.343541	0.100254	0.482757	0.0168756	-0.56566	0.00396612	7.82053	2.68887	5.13165	-2.44278
4023_at	4023	grey	-0.41263	0.0450853	0.678563	0.000267512	0.494502	0.0140339	0.550509	0.0053115	-0.389768	0.0597311	0.514017	0.0101851	12.6017	6.33087	6.27079	0.060083
403314_at	403314	grey	0.448137	0.0280789	-0.434423	0.0339015	-0.393824	0.0568961	-0.104036	0.628542	0.40066	0.0523541	-0.43413	0.0340354	3.51743	1.55606	1.96137	-0.40531
404203_at	404203	grey	-0.634767	0.000862345	0.528833	0.00788589	0.508654	0.0111433	0.572308	0.00347386	-0.319756	0.127718	0.303658	0.149155	7.07489	2.74647	4.32842	-1.58196
404216_at	404216	grey	0.300277	0.153965	-0.480158	0.0175638	-0.302795	0.150373	-0.381157	0.0661103	0.673637	0.000308068	-0.43325	0.0344406	7.84329	3.48815	4.35514	-0.866991
404550_at	404550	grey	-0.408852	0.0472884	0.485707	0.0161212	0.47944	0.017758	0.173039	0.418753	-0.0587026	0.785264	0.202207	0.343353	4.7095	2.36155	2.34796	0.0135905
404744_at	404744	grey	0.49622	0.0136532	-0.550627	0.00529962	-0.493839	0.014183	-0.192366	0.367833	0.416042	0.0431653	-0.419389	0.0413455	6.80531	3.17752	3.62779	-0.450264
4054_at	4054	grey	-0.466556	0.0215488	0.457735	0.024503	0.522727	0.00877482	0.302809	0.150353	-0.448335	0.0280012	0.265779	0.209383	7.14087	2.36434	4.77652	-2.41218
405753_at	405753	grey	-0.542552	0.00615915	0.674021	0.000304727	0.372652	0.0729108	0.637231	0.000811211	-0.58113	0.00290114	0.60023	0.00192959	16.2836	8.37129	7.9123	0.458985
4129_at	4129	grey	-0.503358	0.0121611	0.602864	0.00182045	0.414635	0.0439495	0.589952	0.00241053	-0.499375	0.0129761	0.374732	0.0712006	10.537	5.78734	4.74967	1.03767
4130_at	4130	grey	0.450651	0.0271042	-0.484706	0.016374	-0.424404	0.0387316	-0.424071	0.0389012	0.119031	0.579596	-0.44445	0.0295589	10.0094	4.21584	5.79358	-1.57774
4131_at	4131	grey	0.395508	0.0557498	-0.488991	0.015314	-0.520216	0.00916364	-0.533478	0.00726109	0.0773903	0.719271	-0.230467	0.278609	11.9918	4.69059	7.30119	-2.6106
414194_at	414194	grey	0.418438	0.0418562	-0.427681	0.0370952	-0.155343	0.468566	-0.19051	0.37256	0.0350931	0.870682	-0.0998843	0.64238	1.62656	1.44708	0.179486	1.26759
414328_at	414328	grey	-0.530169	0.00770185	0.49186	0.0146361	0.390462	0.0592384	0.625152	0.00108936	-0.476824	0.0184802	0.336484	0.107898	7.4716	2.84019	4.63141	-1.79122
4157_at	4157	grey	-0.354078	0.0895988	0.478464	0.0180247	0.514598	0.0100855	0.367065	0.0776595	-0.30276	0.150423	0.369945	0.0751833	7.69545	2.73396	4.96149	-2.22753
4171_at	4171	grey	-0.486162	0.0160073	0.512368	0.0104721	0.684233	0.000226652	0.449361	0.027601	-0.298541	0.156475	0.209468	0.325925	15.6041	4.56023	11.0439	-6.48363
4199_at	4199	grey	0.458797	0.0241308	-0.528908	0.00787558	-0.491091	0.0148154	-0.542092	0.00621142	0.55453	0.00492175	-0.460245	0.023631	8.214	2.68398	5.53002	-2.84604
4210_at	4210	grey	0.389681	0.0597927	-0.533426	0.00726785	-0.472632	0.0196869	-0.44467	0.029469	0.637024	0.000815412	-0.479123	0.0178444	10.1122	4.12807	5.98412	-1.85604
4216_at	4216	grey	-0.36407	0.0802991	0.423468	0.0392091	0.524492	0.00850976	0.477767	0.018217	-0.480783	0.0173963	0.361021	0.083056	7.37107	2.32974	5.04134	-2.7116
4225_at	4225	grey	0.270127	0.201746	-0.48442	0.0164468	-0.320188	0.127175	-0.316559	0.131787	0.37436	0.071504	-0.560647	0.00437513	5.80431	2.33391	3.4704	-1.13648
4239_at	4239	grey	0.537784	0.00671931	-0.709598	0.000103088	-0.661435	0.000432272	-0.55023	0.00533947	0.563513	0.0041372	-0.493312	0.0143025	22.3752	8.10315	14.2721	-6.16892
4240_at	4240	grey	-0.323521	0.123042	0.383581	0.064264	0.396384	0.0551607	0.260076	0.219692	-0.432034	0.0350069	0.213018	0.317603	4.41493	2.24068	2.17425	0.0664227
4246_at	4246	grey	-0.478784	0.017937	0.437308	0.0326031	0.359565	0.0843969	0.326876	0.118983	-0.151797	0.4789	0.164811	0.441543	2.95805	1.89323	1.06482	0.828406
4286_at	4286	grey	0.440481	0.0312214	-0.48226	0.0170054	-0.295818	0.160471	-0.403859	0.0503281	-0.0721606	0.737566	-0.328236	0.117366	9.95368	6.11315	3.84054	2.27261
4302_at	4302	grey	-0.48434	0.0164674	0.427069	0.0373966	0.310621	0.139589	0.195208	0.360661	-0.399515	0.0530944	0.245731	0.2471	4.82104	2.64472	2.17631	0.468411
4327_at	4327	grey	0.397198	0.0546179	-0.509831	0.0109269	-0.424526	0.0386698	-0.231122	0.277207	0.127779	0.551831	-0.30313	0.1499	6.44121	3.72065	2.72057	1.00008
4330_at	4330	grey	-0.532382	0.00740476	0.663975	0.000403342	0.584677	0.00269458	0.638745	0.000781097	-0.65147	0.000563839	0.344675	0.0990644	19.6033	7.38247	12.2209	-4.8384
4352_at	4352	grey	-0.407005	0.0483956	0.461434	0.023227	0.332554	0.112336	0.465461	0.0218992	-0.149292	0.48627	0.28927	0.170376	4.21658	2.19789	2.01869	0.179203
4355_at	4355	grey	-0.454724	0.0255829	0.418495	0.0418253	0.368728	0.0762223	0.377714	0.0688021	-0.118861	0.580141	0.160578	0.453522	3.53706	2.08329	1.45377	0.629529
440078_at	440078	grey	-0.447493	0.0283332	0.521942	0.00889483	0.375005	0.0709784	0.216967	0.308502	-0.366937	0.0777707	0.419765	0.0411448	5.56184	3.25446	2.30738	0.947078
440712_at	440712	grey	0.358424	0.0854597	-0.531089	0.00757712	-0.569129	0.0037024	-0.573189	0.00341269	0.450015	0.0273484	-0.359469	0.0844863	8.3183	2.56556	5.75274	-3.18717
440730_at	440730	grey	0.623902	0.00112234	-0.639025	0.000775633	-0.480582	0.01745	-0.468875	0.0208223	0.564732	0.00403935	-0.374962	0.0710135	12.2963	6.6904	5.60589	1.08451
440993_at	440993	grey	-0.39459	0.0563724	0.468151	0.0210469	0.440712	0.0311226	0.299635	0.15489	-0.267397	0.206519	0.477028	0.0184231	5.6665	2.50063	3.16587	-0.665236
441263_at	441263	grey	0.257408	0.224629	-0.466998	0.0214088	-0.410258	0.046459	-0.189778	0.374434	0.620805	0.00120773	-0.491655	0.0146836	7.49815	2.67448	4.82367	-2.14918
441869_at	441869	grey	-0.28244	0.181151	0.361841	0.0823079	0.254959	0.229225	0.182059	0.394524	-0.240293	0.258048	0.461725	0.0231287	3.44929	1.26492	2.18437	-0.919452
4430_at	4430	grey	0.380884	0.0663209	-0.539962	0.00645841	-0.190381	0.372889	-0.376805	0.0695267	0.120901	0.573608	-0.569512	0.00367422	10.5038	5.6952	4.80861	0.886597
4435_at	4435	grey	-0.441792	0.0306643	0.703177	0.00012679	0.517792	0.00955249	0.583719	0.00274912	-0.503795	0.0120744	0.558999	0.00451712	15.705	6.93417	8.77084	-1.83667
4486_at	4486	grey	-0.320623	0.12663	0.534993	0.00706655	0.513544	0.0102668	0.37716	0.069243	-0.41001	0.0466045	0.373832	0.0719369	8.50701	3.9729	4.5341	-0.561199
4542_at	4542	grey	-0.494326	0.0140732	0.385743	0.062651	0.264777	0.21117	0.477367	0.0183285	-0.327086	0.118732	0.340322	0.103689	2.64027	1.36308	1.27719	0.0858902
4599_at	4599	grey	-0.476693	0.0185168	0.45918	0.0239979	0.541843	0.00623989	0.158822	0.458538	-0.462607	0.0228335	0.209296	0.326333	9.28881	3.74893	5.53988	-1.79095
4634_at	4634	grey	0.493438	0.0142739	-0.591197	0.00234733	-0.427572	0.0371489	-0.359271	0.0846697	0.463604	0.0225036	-0.535032	0.0070615	6.85958	3.25187	3.60771	-0.355842
4635_at	4635	grey	0.467584	0.0212241	-0.612561	0.00146277	-0.608913	0.00158954	-0.39529	0.0558972	0.655513	0.000506793	-0.372113	0.0733591	13.1572	5.342	7.81523	-2.47323
4649_at	4649	grey	-0.283767	0.179021	0.457359	0.0246359	0.399888	0.0528527	0.0659874	0.75934	-0.559677	0.00445828	0.451881	0.0266373	8.43674	3.88493	4.5518	-0.666867
4685_at	4685	grey	-0.588454	0.00248846	0.598457	0.00200616	0.5279	0.00801664	0.348715	0.0949101	-0.381206	0.0660721	0.29902	0.155779	8.27057	4.35418	3.91639	0.437794
4690_at	4690	grey	0.256585	0.226167	-0.406863	0.0484814	-0.354372	0.0893143	0.15056	0.482534	0.327597	0.118124	-0.34113	0.102819	8.56713	4.48629	4.08083	0.405458
4756_at	4756	grey	-0.398886	0.0535046	0.520302	0.00915005	0.347862	0.0957763	0.475094	0.0189706	-0.426381	0.0377379	0.276323	0.191193	5.44076	3.32991	2.11085	1.21906
4774_at	4774	grey	-0.341132	0.102817	0.484264	0.0164867	0.514118	0.0101678	0.0917876	0.669698	-0.568103	0.0037788	0.389932	0.0596139	11.6257	4.93755	6.68811	-1.75057
4781_at	4781	grey	-0.41645	0.0429402	0.421405	0.0402782	0.326966	0.118876	0.174376	0.415111	-0.423957	0.038959	0.254056	0.230935	6.21752	3.68456	2.53295	1.15161
4794_at	4794	grey	0.401258	0.0519707	-0.438614	0.0320284	-0.435388	0.0334628	-0.411604	0.0456755	0.177663	0.406234	-0.400583	0.0524035	5.2917	2.11553	3.17618	-1.06065
4799_at	4799	grey	-0.372089	0.073379	0.497981	0.0132717	0.607461	0.00164254	0.38038	0.0667102	-0.62575	0.00107386	0.42405	0.0389115	11.7858	3.45943	8.32639	-4.86696
48_at	48	grey	0.461872	0.0230795	-0.462603	0.022835	-0.457378	0.024629	-0.332924	0.111913	0.330646	0.114539	0.0217095	0.919798	6.29634	3.184	3.11234	0.0716519
4814_at	4814	grey	0.480401	0.0174985	-0.467341	0.0213007	-0.513348	0.0103007	-0.159242	0.457337	0.224163	0.292333	-0.162522	0.448	5.79378	2.70527	3.08851	-0.383236
482_at	482	grey	-0.642958	0.000702331	0.553286	0.00503964	0.644255	0.0006795	0.454631	0.0256169	-0.28564	0.176046	0.197169	0.35576	10.1119	3.18498	6.9269	-3.74191
4852_at	4852	grey	-0.407921	0.047844	0.466094	0.021696	0.51402	0.0101847	0.421978	0.039979	-0.324642	0.121676	0.260388	0.21912	9.30172	3.47812	5.82359	-2.34547
4879_at	4879	grey	-0.408279	0.0476296	0.37803	0.0685514	0.112054	0.602163	0.26987	0.202193	-0.107608	0.616735	0.22035	0.300834	1.4227	1.22073	0.20197	1.01876
4885_at	4885	grey	0.383311	0.0644676	-0.475931	0.0187321	-0.286059	0.175384	-0.568192	0.00377215	0.455607	0.0252623	-0.452104	0.0265534	7.83559	3.31299	4.5226	-1.20961
4893_at	4893	grey	0.445437	0.029157	-0.371463	0.0739023	-0.41284	0.0449654	-0.319246	0.128361	0.530781	0.00761869	-0.28261	0.180878	6.09188	2.25642	3.83546	-1.57904
4908_at	4908	grey	0.448583	0.0279042	-0.694456	0.000166548	-0.575792	0.00323722	-0.505369	0.0117661	0.540709	0.00637087	-0.716392	8.23e-05	21.3777	6.73285	14.6449	-7.91202
4920_at	4920	grey	0.420494	0.0407578	-0.435641	0.0333483	-0.0867327	0.686963	-0.450879	0.0270171	0.104028	0.628571	-0.129258	0.5472	3.40337	2.64977	0.753595	1.89618
4935_at	4935	grey	-0.501899	0.0124546	0.435585	0.0333734	0.425558	0.0381492	0.32101	0.126146	-0.25782	0.223862	0.0684883	0.750497	4.41074	2.94243	1.46831	1.47411
493869_at	493869	grey	0.572042	0.00349254	-0.641389	0.000730824	-0.441454	0.0308071	-0.570443	0.00360646	0.278909	0.186903	-0.408375	0.0475723	11.7646	6.74989	5.0147	1.73518
4975_at	4975	grey	0.51617	0.00982017	-0.440386	0.0312619	-0.521073	0.00902938	-0.256618	0.226105	0.247489	0.243627	-0.301716	0.151904	5.47592	2.55562	2.9203	-0.364679
4982_at	4982	grey	-0.442061	0.0305508	0.300172	0.154116	0.387503	0.0613606	0.245093	0.248369	-0.138454	0.518803	0.382735	0.0649038	4.79847	1.34695	3.45153	-2.10458
5020_at	5020	grey	-0.457363	0.0246343	0.470875	0.0202115	0.556461	0.00474335	0.394039	0.0567486	-0.222033	0.297063	0.206071	0.33401	8.63693	3.0197	5.61723	-2.59753
5033_at	5033	grey	0.489858	0.0151065	-0.494636	0.0140039	-0.450396	0.0272019	-0.115138	0.592142	0.366717	0.0779621	-0.472621	0.0196902	7.98129	3.30202	4.67927	-1.37725
503538_at	503538	grey	-0.406025	0.0489914	0.569713	0.00365946	0.40942	0.0469518	0.477912	0.0181771	-0.244725	0.249102	0.287826	0.172616	7.00298	4.52512	2.47786	2.04726
5042_at	5042	grey	0.30873	0.142143	-0.560471	0.00439009	-0.384644	0.0634669	-0.22272	0.295531	0.220329	0.30088	-0.583758	0.00274685	11.5094	5.01571	6.49373	-1.47803
50488_at	50488	grey	-0.500492	0.0127433	0.675631	0.000291047	0.630244	0.000963459	0.601797	0.00186403	-0.669042	0.000350603	0.4497	0.02747	17.0242	5.86944	11.1547	-5.28529
50512_at	50512	grey	-0.23858	0.26156	0.465156	0.0219975	0.200372	0.347841	0.643934	0.000685097	-0.242929	0.252703	0.481104	0.0173107	7.72864	2.74182	4.98682	-2.245
5058_at	5058	grey	-0.436619	0.0329096	0.563429	0.00414397	0.599763	0.00194952	0.564497	0.00405806	-0.478264	0.0180799	0.383254	0.0645103	10.7074	3.57144	7.13599	-3.56455
50604_at	50604	grey	0.579362	0.00300903	-0.407744	0.0479501	-0.205979	0.334231	-0.235905	0.267105	-0.0176063	0.934922	-0.259528	0.2207	2.30167	1.75693	0.544748	1.21218
50651_at	50651	grey	-0.352552	0.091087	0.487405	0.0156996	0.292072	0.166087	0.112177	0.601763	-0.414985	0.043753	0.42553	0.0381632	5.24832	3.52593	1.72238	1.80355
50674_at	50674	grey	-0.441357	0.030848	0.566468	0.00390334	0.394432	0.05648	0.584532	0.00270275	-0.341019	0.102938	0.422753	0.0395774	9.38824	5.95008	3.43816	2.51192
50805_at	50805	grey	0.354342	0.0893427	-0.432428	0.0348226	-0.413102	0.0448156	-0.273926	0.195229	0.255073	0.22901	-0.245569	0.247422	3.21452	1.95303	1.26149	0.691533
50833_at	50833	grey	-0.475437	0.0188726	0.529656	0.00777215	0.505353	0.0117691	0.27654	0.190831	-0.460033	0.0237039	0.522902	0.00874821	7.75088	2.97468	4.7762	-1.80152
50848_at	50848	grey	0.374743	0.0711916	-0.475796	0.0187705	-0.437329	0.0325936	-0.387523	0.0613463	0.45322	0.0261365	-0.492548	0.0144773	7.59708	3.53967	4.05741	-0.517739
50861_at	50861	grey	-0.614826	0.00138849	0.442463	0.0303822	0.482775	0.0168708	0.366687	0.0779887	-0.226554	0.287078	0.0828324	0.70039	4.66546	1.86064	2.80482	-0.944173
5087_at	5087	grey	-0.423316	0.0392874	0.451679	0.0267137	0.435553	0.0333881	0.574241	0.00334084	-0.530724	0.00762641	0.228706	0.282401	6.79576	2.47437	4.32139	-1.84701
51012_at	51012	grey	0.445039	0.0293185	-0.587507	0.00253885	-0.530557	0.00764906	-0.692568	0.000176468	0.68317	0.000233867	-0.25371	0.231594	16.6927	5.41247	11.2802	-5.86776
51026_at	51026	grey	0.702154	0.000130977	-0.759749	1.66e-05	-0.700127	0.000139634	-0.40086	0.0522257	0.73773	3.89e-05	-0.555983	0.00478698	30.1897	11.1052	19.0845	-7.9793
51046_at	51046	grey	-0.265626	0.209656	0.387342	0.0614781	0.180888	0.397625	0.489729	0.0151371	-0.271453	0.199455	0.429743	0.0360941	4.50908	1.9019	2.60718	-0.705272
51090_at	51090	grey	-0.412011	0.0454406	0.468866	0.0208249	0.376911	0.0694421	0.479033	0.0178688	-0.314635	0.134279	0.212401	0.319042	3.8334	2.16767	1.66573	0.501934
51103_at	51103	grey	-0.238505	0.261715	0.44276	0.0302579	0.0534251	0.804186	0.421111	0.0404324	-0.356498	0.0872759	0.561692	0.00428704	6.76982	2.53826	4.23155	-1.69329
51237_at	51237	grey	-0.387278	0.0615249	0.461108	0.0233371	0.267456	0.206414	0.33806	0.106155	-0.315199	0.133545	0.481539	0.0171953	5.02028	3.23572	1.78456	1.45116
51239_at	51239	grey	-0.274323	0.194557	0.514427	0.0101148	0.187999	0.379012	0.378022	0.0685582	-0.283967	0.178702	0.660185	0.000447164	9.68727	3.52296	6.16431	-2.64135
51244_at	51244	grey	0.27151	0.199357	-0.444823	0.0294067	-0.370017	0.0751217	-0.0593795	0.782846	0.308665	0.142232	-0.436243	0.0330776	6.20378	3.03355	3.17023	-0.136677
5126_at	5126	grey	-0.390139	0.0594673	0.501616	0.0125124	0.436953	0.0327608	0.57926	0.00301535	-0.282319	0.181346	0.206011	0.334154	5.96753	2.92776	3.03977	-0.112004
51299_at	51299	grey	0.381898	0.0655412	-0.543063	0.00610151	-0.189542	0.375039	-0.361004	0.0830713	0.276528	0.19085	-0.439469	0.0316568	5.94264	4.17298	1.76966	2.40332
51307_at	51307	grey	0.275696	0.192244	-0.46158	0.0231777	-0.338272	0.105923	-0.320796	0.126414	0.516224	0.00981125	-0.689951	0.000191058	9.85728	2.0407	7.81658	-5.77588
51343_at	51343	grey	-0.197582	0.354734	0.447824	0.0282022	0.397383	0.0544944	0.299277	0.155407	-0.404995	0.0496234	0.500465	0.0127489	6.63871	2.90056	3.73814	-0.83758
51384_at	51384	grey	-0.629618	0.000978242	0.712616	9.34e-05	0.595968	0.00211801	0.555389	0.00484167	-0.609898	0.0015544	0.494435	0.0140488	14.0894	6.4993	7.59013	-1.09084
5141_at	5141	grey	-0.557967	0.00460801	0.638429	0.000787313	0.583633	0.00275402	0.549773	0.00538553	-0.68208	0.000241475	0.539578	0.00650377	15.5411	4.83506	10.706	-5.87099
51460_at	51460	grey	0.492558	0.0144749	-0.472792	0.0196397	-0.411563	0.0456992	-0.597001	0.002071	0.414171	0.0442102	-0.229631	0.280406	6.42306	2.5676	3.85546	-1.28785
51512_at	51512	grey	-0.256027	0.227213	0.438863	0.03192	0.255721	0.227788	0.131782	0.539336	-0.238679	0.261357	0.199725	0.349433	2.51751	1.93294	0.584571	1.34837
51528_at	51528	grey	-0.380103	0.0669253	0.480845	0.0173798	0.389477	0.0599384	0.237517	0.263755	-0.39066	0.0590984	0.51368	0.0102433	8.08058	3.57467	4.50591	-0.931248
5153_at	5153	grey	-0.316067	0.13242	0.46443	0.0222332	0.447448	0.0283511	0.42241	0.0397545	-0.390941	0.0588999	0.378375	0.068279	5.93429	2.56219	3.3721	-0.809913
51530_at	51530	grey	-0.417363	0.0424399	0.537525	0.0067509	0.399993	0.0527846	0.317621	0.130424	-0.0920164	0.66892	0.242421	0.253728	5.35279	3.24541	2.10738	1.13802
51533_at	51533	grey	-0.463307	0.0226016	0.426645	0.0376067	0.219492	0.302766	0.276343	0.191159	-0.123402	0.565648	0.241662	0.255264	1.72299	1.43286	0.290125	1.14274
5154_at	5154	grey	0.369649	0.075435	-0.465764	0.0218018	-0.358259	0.0856143	-0.292104	0.166038	0.385549	0.0627945	-0.547587	0.00561062	6.11308	2.15623	3.95685	-1.80062
51548_at	51548	grey	0.413861	0.0443851	-0.580554	0.00293595	-0.604554	0.00175324	-0.507855	0.0112921	0.53097	0.00759314	-0.47232	0.0197794	11.6214	4.81155	6.80989	-1.99834
51621_at	51621	grey	0.35397	0.0897035	-0.460065	0.0236928	-0.466775	0.0214792	-0.312523	0.137056	0.3897	0.0597797	-0.18377	0.390021	3.95813	2.00865	1.94949	0.0591555
51659_at	51659	grey	-0.47041	0.020352	0.55546	0.00483517	0.569314	0.00368875	0.555036	0.00487444	-0.355748	0.0879906	0.388661	0.0605231	11.4433	4.76504	6.67825	-1.91321
51669_at	51669	grey	0.418635	0.0417501	-0.597399	0.00205308	-0.44093	0.0310295	-0.575255	0.00327276	0.470893	0.0202061	-0.437677	0.0324401	10.4278	4.89233	5.53551	-0.643183
51684_at	51684	grey	-0.417256	0.0424979	0.48961	0.0151656	0.433665	0.0342491	0.476927	0.0184513	-0.395557	0.0557165	0.35566	0.0880749	4.82035	2.63036	2.18999	0.440363
51700_at	51700	grey	-0.690332	0.000188868	0.657799	0.000476816	0.60526	0.00172576	0.694671	0.000165451	-0.376265	0.0699599	0.400232	0.0526302	17.5112	6.42862	11.0826	-4.65395
51715_at	51715	grey	0.374418	0.0714566	-0.643699	0.000689207	-0.533035	0.00731894	-0.50005	0.0128349	0.35917	0.0847641	-0.471443	0.0200406	11.674	5.41179	6.26223	-0.850438
51755_at	51755	grey	0.465355	0.0219333	-0.496521	0.0135874	-0.503078	0.0122171	-0.422576	0.0396689	0.503924	0.0120488	-0.153958	0.472589	7.38873	3.03147	4.35726	-1.32579
5188_at	5188	grey	-0.537394	0.00676696	0.640898	0.000739937	0.466334	0.0216194	0.470957	0.0201867	-0.486158	0.0160083	0.572093	0.00348892	10.6535	4.78719	5.86628	-1.07909
5198_at	5198	grey	-0.345143	0.0985763	0.468504	0.0209371	0.39321	0.0573184	0.0297471	0.890256	-0.254992	0.229164	0.529556	0.00778591	9.74844	4.42901	5.31943	-0.89042
5212_at	5212	grey	-0.452981	0.0262252	0.477711	0.0182326	0.317014	0.131201	0.300409	0.153775	-0.477171	0.0183829	0.189419	0.375357	4.42727	3.10212	1.32515	1.77697
5226_at	5226	grey	0.397488	0.0544253	-0.477015	0.0184267	-0.626903	0.00104455	-0.20531	0.335837	0.348468	0.095161	-0.131729	0.539498	8.93205	2.80225	6.1298	-3.32755
5256_at	5256	grey	-0.400045	0.0527505	0.556329	0.00475531	0.496652	0.0135588	0.494465	0.014042	-0.518938	0.00936687	0.623653	0.00112898	12.8065	4.6672	8.1393	-3.47211
528_at	528	grey	0.342717	0.101125	-0.525495	0.00836207	-0.560888	0.0043547	-0.461673	0.0231462	0.511506	0.0106249	-0.378836	0.067916	12.6616	4.91442	7.74721	-2.83279
5283_at	5283	grey	-0.374627	0.0712864	0.532097	0.00744246	0.524055	0.00857476	0.590627	0.00237608	-0.179508	0.401297	0.394779	0.0562433	15.8146	5.09706	10.7175	-5.62048
5298_at	5298	grey	-0.461024	0.0233655	0.527959	0.00800843	0.587552	0.00253646	0.259483	0.220784	-0.407446	0.0481297	0.34753	0.0961154	8.40017	3.49292	4.90726	-1.41434
5311_at	5311	grey	-0.533669	0.00723632	0.429521	0.0362007	0.455435	0.0253247	0.249743	0.239221	-0.480149	0.0175663	0.43662	0.0329091	6.58094	2.62595	3.95499	-1.32903
5319_at	5319	grey	0.459323	0.0239484	-0.459896	0.0237508	-0.312579	0.136981	-0.142772	0.505717	0.224992	0.290504	-0.49192	0.0146222	5.75746	3.31807	2.43938	0.878691
53342_at	53342	grey	-0.369045	0.0759503	0.480098	0.0175802	0.481129	0.0173041	0.523363	0.00867843	-0.37585	0.0702937	0.375259	0.0707716	8.55035	3.08635	5.464	-2.37765
5337_at	5337	grey	-0.526473	0.00822017	0.546829	0.00569045	0.532378	0.00740527	0.461301	0.023272	-0.630728	0.000952172	0.303135	0.149893	10.7484	4.56461	6.18378	-1.61917
5357_at	5357	grey	-0.49614	0.0136707	0.461901	0.0230697	0.459414	0.023917	-0.00995428	0.96318	-0.217713	0.3068	0.299482	0.155111	7.51912	3.99705	3.52206	0.474987
5367_at	5367	grey	0.570315	0.00361568	-0.440963	0.0310157	-0.55556	0.0048259	-0.324074	0.122367	0.0841138	0.695969	-0.119568	0.577874	7.11656	2.30089	4.81567	-2.51478
54_at	54	grey	-0.304058	0.148594	0.479192	0.0178255	0.351765	0.0918611	0.569122	0.00370291	-0.363816	0.0805261	0.263628	0.213233	5.12195	2.41056	2.71139	-0.300829
54033_at	54033	grey	0.508717	0.0111317	-0.378327	0.0683171	-0.367388	0.0773782	-0.363788	0.0805508	0.256641	0.226062	-0.375401	0.0706565	3.2865	1.3475	1.939	-0.591498
54058_at	54058	grey	-0.382401	0.0651577	0.488959	0.0153217	0.148318	0.489152	0.541687	0.00625775	-0.107508	0.617065	0.30166	0.151985	5.06425	3.34329	1.72096	1.62234
54072_at	54072	grey	0.316726	0.131572	-0.581761	0.00286344	-0.381166	0.0661036	-0.45389	0.0258887	0.358047	0.0858126	-0.40451	0.0499233	6.40276	3.673	2.72975	0.943247
54093_at	54093	grey	-0.345895	0.0977958	0.465888	0.0217621	0.328149	0.117469	0.584333	0.00271405	-0.375818	0.0703197	0.344875	0.0988556	4.39796	1.84206	2.5559	-0.713835
541565_at	541565	grey	-0.350729	0.0928888	0.382527	0.0650619	0.302576	0.150683	0.0139073	0.948574	-0.175566	0.411886	0.445212	0.0292483	5.00999	2.48331	2.52668	-0.0433652
5443_at	5443	grey	-0.447486	0.028336	0.648873	0.00060335	0.306387	0.145353	0.665013	0.00039201	-0.305391	0.146733	0.507374	0.0113826	12.0304	6.73272	5.2977	1.43502
54440_at	54440	grey	-0.37199	0.0734613	0.438565	0.03205	0.343527	0.100269	0.35641	0.0873593	-0.25288	0.233175	0.317238	0.130915	3.04272	1.8482	1.19453	0.653671
5446_at	5446	grey	-0.602459	0.0018369	0.651754	0.000559666	0.476765	0.0184968	0.668979	0.000351223	-0.552251	0.00513959	0.386164	0.0623403	12.4724	6.04127	6.43109	-0.389824
54463_at	54463	grey	0.361819	0.0823273	-0.470719	0.0202586	-0.434003	0.0340936	-0.218803	0.304324	0.149448	0.485811	-0.169679	0.427979	4.48188	2.66885	1.81302	0.855833
54511_at	54511	grey	-0.32569	0.120407	0.412822	0.0449755	0.289008	0.170781	0.304183	0.148418	-0.587353	0.00254715	0.342763	0.101077	4.7523	2.31971	2.43259	-0.112873
54538_at	54538	grey	-0.359363	0.0845842	0.451716	0.0266996	0.366109	0.0784945	0.274003	0.195099	-0.452158	0.0265334	0.333296	0.111488	5.13803	3.58786	1.55017	2.03769
5454_at	5454	grey	-0.598687	0.00199612	0.474105	0.0192557	0.53096	0.00759455	0.399999	0.0527803	-0.218881	0.304148	0.0833035	0.698764	5.47837	2.02702	3.45134	-1.42432
54540_at	54540	grey	-0.541546	0.00627401	0.577317	0.00313803	0.523419	0.00867001	0.618403	0.00127777	-0.707818	0.000109232	0.411322	0.045839	13.1357	4.05007	9.08564	-5.03557
54541_at	54541	grey	-0.256864	0.225645	0.458101	0.0243744	0.161692	0.450353	0.449054	0.0277204	-0.215214	0.312523	0.508488	0.0111741	5.89873	2.7882	3.11052	-0.322321
547_at	547	grey	-0.333272	0.111516	0.410586	0.0462671	0.267691	0.206001	0.481639	0.0171689	-0.175717	0.411476	0.150353	0.483142	3.12926	1.96323	1.16603	0.797205
54739_at	54739	grey	0.581799	0.00286118	-0.553876	0.00498348	-0.439399	0.0316873	-0.494702	0.013989	0.178557	0.403835	-0.499205	0.013012	10.5819	4.92373	5.6582	-0.734463
5478_at	5478	grey	-0.416308	0.0430185	0.545862	0.00579369	0.549638	0.00539919	0.552243	0.00514031	-0.396254	0.0552478	0.432276	0.0348936	14.0201	4.62985	9.39026	-4.76041
54795_at	54795	grey	-0.53336	0.00727642	0.527717	0.00804255	0.325092	0.121129	0.501008	0.0126368	-0.440071	0.0313971	0.414739	0.0438907	4.77574	2.69613	2.07961	0.616528
54820_at	54820	grey	-0.344609	0.0991336	0.408423	0.0475439	0.322006	0.124909	0.28336	0.179673	-0.292108	0.166032	0.470587	0.0202984	4.33432	1.9687	2.36562	-0.396926
54860_at	54860	grey	-0.303594	0.149246	0.556283	0.00475953	0.307308	0.144085	0.545362	0.00584774	-0.529862	0.00774382	0.608349	0.00160995	11.2471	4.2857	6.9614	-2.6757
54884_at	54884	grey	-0.297016	0.158706	0.461894	0.0230721	0.156988	0.46381	0.30959	0.140978	-0.452083	0.0265612	0.572441	0.00346456	5.67994	2.16034	3.5196	-1.35925
54901_at	54901	grey	0.369024	0.0759687	-0.446251	0.0288286	-0.537414	0.00676448	-0.375531	0.070552	0.385105	0.0631236	-0.174066	0.415953	6.26254	2.47556	3.78698	-1.31142
54910_at	54910	grey	-0.289793	0.16957	0.406639	0.0486173	0.378458	0.0682135	0.507798	0.0113028	-0.420644	0.0406787	0.433134	0.0344943	7.09345	2.23873	4.85472	-2.61599
54922_at	54922	grey	-0.186276	0.383475	0.500362	0.0127701	0.12468	0.561598	0.414563	0.0439895	-0.396544	0.0550539	0.569017	0.0037107	6.57141	3.23782	3.33359	-0.0957758
54959_at	54959	grey	-0.458115	0.0243692	0.464762	0.022125	0.319691	0.127799	0.444191	0.0296654	-0.437612	0.0324687	0.337795	0.106446	3.52109	2.2317	1.28939	0.94231
54969_at	54969	grey	-0.360163	0.0838439	0.516288	0.00980045	0.282251	0.181455	0.455452	0.0253183	-0.176362	0.409735	0.156794	0.46437	5.28664	3.70403	1.58261	2.12141
54973_at	54973	grey	-0.419134	0.0414818	0.449822	0.0274227	0.325591	0.120526	0.344286	0.0994713	-0.569038	0.00370912	0.359904	0.084083	8.56574	4.69732	3.86842	0.828905
55000_at	55000	grey	-0.361365	0.0827417	0.417913	0.0421406	0.439581	0.0316085	-0.12138	0.57208	-0.233251	0.272682	0.214904	0.313237	4.76793	2.10001	2.66792	-0.567919
55008_at	55008	grey	0.270113	0.20177	-0.409409	0.0469582	-0.185347	0.385894	-0.472861	0.0196194	0.526662	0.00819294	-0.474562	0.0191236	4.22872	1.39811	2.83061	-1.4325
55012_at	55012	grey	0.42821	0.0368362	-0.418596	0.041771	-0.420666	0.0406672	-0.468598	0.020908	0.389701	0.0597785	-0.0145588	0.946169	5.31288	2.3384	2.97448	-0.636078
55016_at	55016	grey	0.449637	0.0274943	-0.442617	0.0303176	-0.397973	0.0541046	-0.402133	0.0514131	0.297669	0.157748	-0.314099	0.13498	2.58002	1.4712	1.10882	0.362378
55026_at	55026	grey	0.404897	0.0496837	-0.397302	0.0545484	-0.325811	0.120261	-0.390505	0.0592079	0.304751	0.147624	-0.446808	0.0286053	3.77327	1.64612	2.12715	-0.48103
55083_at	55083	grey	-0.523768	0.00861755	0.411275	0.0458658	0.477607	0.0182615	0.31828	0.129584	-0.278352	0.187822	0.2258	0.288728	4.38567	1.97151	2.41416	-0.442655
55095_at	55095	grey	-0.176927	0.408212	0.431989	0.035028	0.298251	0.156898	0.385824	0.062591	-0.279807	0.185428	0.398127	0.054003	3.50895	2.08106	1.42789	0.653162
55102_at	55102	grey	-0.399691	0.0529804	0.443647	0.0298896	0.361513	0.0826065	0.130474	0.543404	-0.583431	0.00276568	0.25851	0.222582	5.42599	2.64205	2.78394	-0.141889
55107_at	55107	grey	-0.398125	0.0540042	0.541962	0.00622633	0.61841	0.00127756	0.432431	0.0348213	-0.495021	0.0139179	0.310396	0.139893	8.38733	2.70353	5.6838	-2.98027
55114_at	55114	grey	-0.251329	0.236152	0.437718	0.0324218	0.47588	0.0187466	0.250407	0.237933	-0.562641	0.00420843	0.657197	0.000484554	12.2095	2.70195	9.50751	-6.80556
55116_at	55116	grey	-0.584639	0.00269675	0.736945	4e-05	0.663701	0.000406386	0.510382	0.0108267	-0.659391	0.000456846	0.591984	0.00230812	19.7266	7.38494	12.3416	-4.95669
55128_at	55128	grey	-0.389632	0.059828	0.554919	0.00488537	0.501443	0.0125477	0.129137	0.547578	-0.274658	0.193991	0.466403	0.0215975	11.3889	5.06226	6.32664	-1.26438
55145_at	55145	grey	0.291668	0.1667	-0.402832	0.0509714	-0.123851	0.564223	-0.479076	0.0178572	0.553796	0.00499106	-0.508224	0.0112232	8.16656	2.77898	5.38759	-2.60861
55160_at	55160	grey	-0.393202	0.0573236	0.449977	0.027363	0.439013	0.0318547	0.40559	0.0492577	-0.577855	0.00310362	0.560449	0.00439197	13.5153	3.91628	9.59904	-5.68275
5518_at	5518	grey	-0.398019	0.0540738	0.37531	0.0707303	0.195093	0.360951	0.370095	0.0750554	-0.211281	0.321659	0.419381	0.0413494	3.18477	1.57204	1.61273	-0.0406918
55222_at	55222	grey	0.454887	0.0255234	-0.423184	0.0393551	-0.623992	0.00111993	-0.222905	0.295119	0.323237	0.123391	-0.295004	0.161681	8.21052	2.36312	5.8474	-3.48428
5524_at	5524	grey	-0.367498	0.0772826	0.518529	0.00943282	0.643821	0.000687067	0.17621	0.410143	-0.342045	0.101841	0.168129	0.432274	11.5951	3.47657	8.11854	-4.64197
55268_at	55268	grey	-0.444447	0.0295605	0.55335	0.00503353	0.56447	0.00406016	0.341778	0.102125	-0.432474	0.0348013	0.35512	0.0885923	14.5367	6.89874	7.63794	-0.739196
55319_at	55319	grey	0.25909	0.221508	-0.520372	0.009139	-0.27191	0.198669	-0.536011	0.00693818	0.648089	0.000615732	-0.614767	0.00139039	13.5287	3.21347	10.3153	-7.1018
55320_at	55320	grey	0.457342	0.0246417	-0.352149	0.0914833	-0.257627	0.224222	-0.275563	0.192466	-0.0290332	0.892874	-0.373749	0.0720051	3.46678	1.77312	1.69366	0.0794552
55326_at	55326	grey	0.40111	0.0520656	-0.588776	0.00247157	-0.339537	0.104541	-0.642823	0.000704735	0.565295	0.00399479	-0.577647	0.00311687	12.2006	4.49927	7.70129	-3.20202
55332_at	55332	grey	0.685402	0.00021894	-0.712078	9.5e-05	-0.705185	0.000118914	-0.570403	0.00360935	0.42199	0.0399731	-0.335603	0.108882	19.0886	7.63427	11.4544	-3.82009
55349_at	55349	grey	-0.331017	0.114109	0.492775	0.0144251	0.122737	0.56776	0.409904	0.0466667	-0.351034	0.0925857	0.526984	0.00814677	6.99271	3.04241	3.9503	-0.907884
5536_at	5536	grey	-0.426164	0.0378458	0.457	0.0247632	0.205665	0.334984	0.323489	0.123082	-0.21058	0.323306	0.560743	0.00436701	5.35822	2.34777	3.01045	-0.662678
55361_at	55361	grey	0.647843	0.000619652	-0.577913	0.00309993	-0.610706	0.0015261	-0.54453	0.00593857	0.469279	0.0206974	-0.265675	0.209568	16.0095	6.50918	9.50033	-2.99115
55363_at	55363	grey	-0.39365	0.0570155	0.502419	0.0123494	0.294141	0.162968	0.36508	0.0794015	-0.264954	0.210854	0.35907	0.084857	5.26451	3.6044	1.66011	1.9443
554202_at	554202	grey	0.313867	0.135284	-0.423946	0.0389646	-0.301414	0.152336	-0.239363	0.259951	0.173102	0.418581	-0.272402	0.197827	2.94564	2.01882	0.926824	1.09199
55530_at	55530	grey	-0.542356	0.00618146	0.498033	0.0132606	0.52735	0.0080946	0.270626	0.200883	-0.38385	0.0640618	0.403585	0.050499	7.20582	2.84408	4.36174	-1.51766
55536_at	55536	grey	-0.428769	0.0365646	0.574389	0.00333083	0.512359	0.0104738	0.61512	0.00137908	-0.416012	0.0431818	0.313109	0.136281	11.115	4.75688	6.35808	-1.6012
55540_at	55540	grey	-0.238857	0.26099	0.466461	0.021579	0.176019	0.410659	0.361093	0.08299	-0.0673853	0.754393	0.291232	0.167365	3.4874	2.65698	0.830417	1.82656
55556_at	55556	grey	-0.649096	0.000599858	0.634635	0.000865174	0.62357	0.00113124	0.317201	0.130962	-0.515268	0.00997181	0.499219	0.0130091	19.4043	7.97845	11.4259	-3.4474
55561_at	55561	grey	-0.453108	0.026178	0.519678	0.00924882	0.404729	0.049788	0.539577	0.00650389	-0.538754	0.00660203	0.496846	0.0135166	9.84319	3.81732	6.02587	-2.20855
55592_at	55592	grey	-0.458352	0.0242864	0.525856	0.00830941	0.41445	0.0440529	0.312048	0.137686	-0.401652	0.0517193	0.25292	0.233099	5.72854	3.37761	2.35093	1.02667
55603_at	55603	grey	-0.427931	0.0369728	0.602051	0.00185357	0.351869	0.0917592	0.51859	0.00942301	-0.646156	0.000647209	0.408702	0.0473775	9.73545	4.77241	4.96304	-0.190634
55622_at	55622	grey	-0.306499	0.145198	0.454759	0.0255704	0.391852	0.0582608	0.12086	0.573739	-0.130071	0.544659	0.296524	0.159429	4.48255	2.43523	2.04732	0.387907
55644_at	55644	grey	-0.435204	0.0335459	0.595512	0.00213908	0.499567	0.0129359	0.417433	0.0424017	-0.419762	0.0411461	0.244199	0.250153	9.3349	5.29092	4.04398	1.24694
55653_at	55653	grey	-0.643256	0.000697026	0.691769	0.000180815	0.512183	0.0105048	0.538451	0.00663852	-0.472756	0.0196504	0.481047	0.0173259	9.59927	5.68398	3.91529	1.76869
55687_at	55687	grey	-0.527005	0.00814375	0.593199	0.00224866	0.25546	0.22828	0.582337	0.0028294	-0.420044	0.0409961	0.392998	0.0574644	8.12217	4.9896	3.13257	1.85703
55698_at	55698	grey	-0.24503	0.248495	0.461911	0.0230664	0.153602	0.473625	0.583469	0.00276349	-0.570995	0.00356675	0.547508	0.00561893	9.6879	3.06189	6.62601	-3.56411
5570_at	5570	grey	0.476082	0.0186892	-0.709524	0.000103337	-0.399318	0.0532229	-0.535335	0.00702319	0.517033	0.00967705	-0.782946	6.11e-06	20.9105	7.1459	13.7646	-6.61866
55732_at	55732	grey	0.521438	0.00897264	-0.389832	0.0596851	-0.538087	0.00668249	0.0741188	0.730699	0.111224	0.604874	-0.148719	0.487965	6.24164	2.36599	3.87565	-1.50965
55734_at	55734	grey	-0.510353	0.010832	0.426341	0.0377579	0.367596	0.0771982	0.361941	0.0822164	-0.164307	0.44296	0.270281	0.201479	4.39211	2.76909	1.62302	1.14607
55735_at	55735	grey	-0.261939	0.216288	0.392004	0.0581546	0.279004	0.186746	0.0377651	0.860926	-0.273529	0.195904	0.46813	0.0210533	4.54045	1.94926	2.59119	-0.641923
55825_at	55825	grey	0.445535	0.0291173	-0.480583	0.0174498	-0.274912	0.193562	-0.332187	0.112758	0.320539	0.126735	-0.426241	0.0378074	4.17085	2.54745	1.6234	0.924046
55841_at	55841	grey	-0.271404	0.19954	0.44989	0.0273966	0.404242	0.0500897	0.412769	0.0450059	-0.670129	0.000340109	0.751328	2.32e-05	19.5567	3.09449	16.4622	-13.3677
55892_at	55892	grey	0.298486	0.156556	-0.472207	0.0198128	-0.100087	0.641701	-0.191518	0.369989	0.518025	0.00951442	-0.473125	0.0195419	9.05341	4.0218	5.03161	-1.00981
5590_at	5590	grey	-0.38337	0.0644229	0.529277	0.00782436	0.508416	0.0111875	0.573409	0.00339756	-0.444186	0.0296675	0.512393	0.0104678	11.462	3.66276	7.79926	-4.1365
55911_at	55911	grey	0.452009	0.0265893	-0.49753	0.0133686	-0.439696	0.0315587	-0.297007	0.158719	0.359989	0.0840049	-0.42126	0.0403546	3.91205	2.17444	1.73762	0.436819
55964_at	55964	grey	-0.260703	0.218542	0.481627	0.0171721	0.407766	0.0479368	0.322719	0.124028	-0.462079	0.0230101	0.412963	0.0448952	6.30155	3.37389	2.92766	0.446229
56033_at	56033	grey	-0.407978	0.0478099	0.494823	0.0139621	0.48484	0.01634	0.215937	0.31086	-0.168312	0.431767	0.238225	0.262292	5.13604	2.92261	2.21343	0.709181
56106_at	56106	grey	-0.458067	0.0243864	0.564769	0.00403641	0.502284	0.0123767	0.0895006	0.677489	-0.361028	0.0830496	0.331208	0.113887	9.04539	4.28615	4.75924	-0.473095
56121_at	56121	grey	-0.593846	0.00221754	0.633462	0.00089053	0.565319	0.0039929	0.537547	0.00674828	-0.39175	0.0583323	0.431414	0.0352986	12.0287	5.45874	6.57	-1.11126
56128_at	56128	grey	0.275128	0.193198	-0.38359	0.0642572	-0.468338	0.0209886	-0.0818459	0.7038	0.363949	0.0804069	-0.199603	0.349734	3.7449	1.79771	1.9472	-0.149489
56129_at	56129	grey	-0.520264	0.00915604	0.587708	0.00252808	0.537873	0.00670845	0.424781	0.0385404	-0.504016	0.0120307	0.537004	0.00681489	10.0437	3.93996	6.10378	-2.16382
56169_at	56169	grey	0.359544	0.0844166	-0.410955	0.0460517	-0.241099	0.256405	-0.143452	0.503672	0.638589	0.000784154	-0.490665	0.0149153	8.91469	3.37923	5.53545	-2.15622
56180_at	56180	grey	0.598761	0.00199288	-0.635158	0.000854054	-0.623102	0.00114388	-0.419677	0.0411916	0.647942	0.00061808	-0.473861	0.0193269	15.2735	5.24447	10.0291	-4.7846
56243_at	56243	grey	0.258713	0.222205	-0.450511	0.0271578	-0.0640551	0.766193	-0.393953	0.056807	0.248483	0.241677	-0.556587	0.00473187	6.55909	2.90526	3.65383	-0.748564
56254_at	56254	grey	-0.339826	0.104227	0.468007	0.0210917	0.470665	0.0202748	0.415985	0.0431971	-0.656112	0.000498784	0.504447	0.0119459	15.1034	5.0528	10.0506	-4.99784
5627_at	5627	grey	-0.557168	0.00467942	0.423483	0.0392015	0.364714	0.0797258	0.354815	0.0888858	-0.570055	0.00363458	0.492852	0.0144075	4.47014	1.48249	2.98765	-1.50516
56302_at	56302	grey	-0.496114	0.0136764	0.559728	0.00445383	0.411788	0.0455691	0.50639	0.0115695	-0.442171	0.0305046	0.422288	0.0398177	6.49964	3.7723	2.72734	1.04496
56339_at	56339	grey	-0.409959	0.0466343	0.49491	0.0139425	0.679177	0.000262795	0.481197	0.0172861	-0.528568	0.00792294	0.203225	0.340875	15.7654	4.3132	11.4522	-7.139
56605_at	56605	grey	0.493434	0.0142747	-0.492009	0.0146016	-0.423595	0.0391441	-0.343812	0.0999691	0.528581	0.00792107	-0.300692	0.153369	8.57815	4.4767	4.10145	0.375244
56676_at	56676	grey	0.439801	0.0315133	-0.462522	0.0228619	-0.365451	0.0790732	-0.405594	0.0492553	0.311709	0.138136	-0.351085	0.0925351	2.99916	1.76315	1.23601	0.527143
5671_at	5671	grey	0.240354	0.257923	-0.490304	0.0150006	-0.185512	0.385465	-0.395918	0.0554734	0.477462	0.018302	-0.531768	0.00748612	7.05648	3.23405	3.82244	-0.588388
5681_at	5681	grey	-0.27513	0.193195	0.409009	0.047195	0.205227	0.336039	0.14027	0.513279	-0.351423	0.0921997	0.337269	0.107027	1.94176	1.21062	0.731141	0.479478
56833_at	56833	grey	-0.499878	0.012871	0.405684	0.0491999	0.53925	0.00654274	0.255622	0.227974	-0.327786	0.117899	0.380967	0.0662568	4.42969	1.46955	2.96014	-1.49059
56896_at	56896	grey	-0.392707	0.0576657	0.555195	0.0048597	0.562413	0.00422717	0.240894	0.256822	-0.263708	0.213088	0.46412	0.0223344	11.0881	4.06421	7.02393	-2.95972
56912_at	56912	grey	-0.522244	0.00884847	0.537986	0.00669477	0.376928	0.0694283	0.547229	0.00564825	-0.316999	0.131221	0.157381	0.462679	7.84668	4.72608	3.12061	1.60547
56941_at	56941	grey	-0.282937	0.180352	0.376406	0.0698467	0.131823	0.539208	0.421524	0.0402158	-0.298124	0.157083	0.311634	0.138236	3.72267	1.86735	1.85532	0.0120262
56953_at	56953	grey	-0.53807	0.00668459	0.45689	0.0248024	0.417272	0.0424893	0.451956	0.026609	-0.334637	0.109968	0.509417	0.0110027	5.88469	2.08739	3.7973	-1.70991
56955_at	56955	grey	-0.481683	0.0171573	0.530025	0.00772144	0.5073	0.0113966	0.311464	0.138463	-0.420846	0.0405719	0.22165	0.297916	6.61366	3.64832	2.96534	0.68298
56978_at	56978	grey	-0.363896	0.080455	0.493713	0.0142114	0.26986	0.202209	0.634372	0.000870803	-0.37705	0.0693309	0.364048	0.0803188	9.80398	6.1975	3.60647	2.59103
57060_at	57060	grey	-0.269166	0.203417	0.430817	0.0355815	0.244354	0.249843	0.326196	0.119798	-0.334663	0.109939	0.0919213	0.669243	2.75568	2.10844	0.647239	1.4612
57101_at	57101	grey	-0.475926	0.0187334	0.549098	0.00545416	0.446446	0.0287504	0.42914	0.0363849	-0.357929	0.0859232	0.245109	0.248336	6.17235	4.26315	1.9092	2.35395
57132_at	57132	grey	0.270255	0.201524	-0.438828	0.0319352	-0.538829	0.00659302	-0.0690628	0.748469	0.389032	0.0602567	-0.307307	0.144086	7.54677	2.76157	4.7852	-2.02364
57153_at	57153	grey	-0.378779	0.0679609	0.500904	0.0126581	0.577431	0.00313072	0.470743	0.0202514	-0.489051	0.0152995	0.374561	0.0713397	11.1923	3.21256	7.97974	-4.76718
57209_at	57209	grey	-0.40362	0.0504775	0.442217	0.0304855	0.616923	0.00132262	0.276355	0.191139	-0.423728	0.0390762	0.21809	0.305943	11.0068	4.53701	6.46981	-1.9328
57222_at	57222	grey	-0.415194	0.0436363	0.459914	0.0237446	0.272972	0.196853	0.563951	0.00410181	-0.528606	0.00791755	0.469385	0.020665	7.39155	2.68376	4.70778	-2.02402
57326_at	57326	grey	-0.576963	0.0031608	0.48941	0.0152133	0.567163	0.00385003	0.566934	0.00386749	-0.515753	0.00989009	0.0463771	0.829622	12.7243	3.68385	9.04044	-5.35658
57381_at	57381	grey	-0.518516	0.00943497	0.430366	0.035796	0.466316	0.0216251	0.406869	0.0484779	-0.397065	0.0547059	0.245588	0.247384	8.64938	4.01439	4.635	-0.62061
5744_at	5744	grey	0.517505	0.00959932	-0.593204	0.00224844	-0.394781	0.056242	-0.377782	0.0687479	0.47699	0.0184337	-0.442572	0.0303366	7.75658	4.39806	3.35852	1.03955
57455_at	57455	grey	-0.437008	0.0327363	0.488373	0.0154632	0.397776	0.0542344	0.364832	0.0796209	-0.0847063	0.693928	0.107689	0.616466	3.94744	2.55209	1.39535	1.15674
57467_at	57467	grey	-0.327439	0.118312	0.464658	0.0221589	0.232916	0.273391	0.481904	0.0170991	-0.242508	0.253551	0.216562	0.309428	2.94229	1.95906	0.983231	0.975826
57469_at	57469	grey	-0.602076	0.00185252	0.747486	2.69e-05	0.378765	0.0679716	0.654741	0.000517294	-0.547548	0.0056147	0.767956	1.18e-05	23.8426	8.12453	15.7181	-7.59359
57484_at	57484	grey	0.302565	0.150699	-0.424534	0.0386653	-0.261892	0.216374	-0.433839	0.0341692	0.115363	0.591415	-0.342473	0.101385	3.67085	2.3428	1.32805	1.01475
57505_at	57505	grey	-0.387527	0.0613432	0.597187	0.00206259	0.396923	0.0548005	0.224249	0.292141	-0.301097	0.152788	0.534402	0.00714188	8.9791	4.94719	4.03191	0.915283
57536_at	57536	grey	-0.274774	0.193795	0.380196	0.0668536	0.0769445	0.720825	0.423346	0.0392716	-0.430543	0.0357114	0.536208	0.00691362	5.45216	1.70429	3.74788	-2.04359
57554_at	57554	grey	-0.461858	0.023084	0.55847	0.00456352	0.427639	0.0371159	0.560071	0.00442429	-0.598556	0.00200183	0.508374	0.0111953	9.26509	3.41947	5.84562	-2.42614
57556_at	57556	grey	-0.545966	0.00578252	0.569607	0.00366723	0.504479	0.0119396	0.472889	0.0196111	-0.483696	0.0166325	0.334285	0.110365	6.61801	3.81931	2.7987	1.02061
57568_at	57568	grey	-0.430585	0.0356916	0.403111	0.050796	0.516538	0.00975891	0.567061	0.00385782	-0.308982	0.141801	0.202243	0.343263	9.62191	2.67661	6.94529	-4.26868
57578_at	57578	grey	0.376027	0.0701513	-0.387722	0.0612015	-0.149117	0.486789	-0.377951	0.0686144	0.293996	0.163186	-0.44709	0.028493	2.70635	1.28475	1.4216	-0.13685
57580_at	57580	grey	-0.473867	0.0193249	0.616161	0.00134626	0.463926	0.0223978	0.587501	0.00253916	-0.608717	0.00159661	0.621862	0.00117798	16.9179	5.67877	11.2391	-5.56033
57599_at	57599	grey	0.506063	0.0116322	-0.404221	0.0501029	-0.47194	0.0198921	-0.157912	0.461152	0.170829	0.424811	0.107857	0.615913	4.82886	2.10358	2.72529	-0.621709
57600_at	57600	grey	0.54927	0.00543664	-0.713299	9.13e-05	-0.515227	0.00997875	-0.537095	0.00680361	0.382205	0.0653068	-0.412105	0.0453863	11.7544	6.62549	5.12894	1.49654
57604_at	57604	grey	-0.449008	0.0277381	0.685233	0.00022004	0.553495	0.00501973	0.397913	0.0541442	-0.633176	0.000896814	0.482315	0.0169912	12.7902	5.71644	7.07376	-1.35732
57613_at	57613	grey	-0.432064	0.0349929	0.457422	0.0246135	0.390386	0.0592919	0.211562	0.321001	-0.195896	0.358937	0.201504	0.345067	2.88257	1.74956	1.13301	0.616553
57619_at	57619	grey	-0.569634	0.00366524	0.433257	0.0344375	0.434205	0.034001	0.318198	0.129689	-0.102361	0.634112	-0.0915105	0.67064	6.47435	3.17574	3.29862	-0.122879
57670_at	57670	grey	-0.382025	0.0654442	0.494534	0.0140265	0.552453	0.00511995	0.113758	0.596619	-0.309295	0.141377	0.430221	0.0358651	12.8493	5.20559	7.64376	-2.43817
57687_at	57687	grey	-0.461611	0.023167	0.578413	0.0030683	0.524796	0.00846468	0.442453	0.0303862	-0.358039	0.0858207	0.365745	0.0788145	7.99138	3.61188	4.3795	-0.767618
57691_at	57691	grey	0.213156	0.317283	-0.39092	0.0589146	-0.16997	0.427177	-0.580105	0.00296329	0.234112	0.270864	-0.484916	0.0163206	7.56675	2.55545	5.0113	-2.45586
5771_at	5771	grey	0.347623	0.0960198	-0.535279	0.00703031	-0.279206	0.186413	-0.450004	0.0273524	0.645144	0.00066422	-0.553727	0.00499757	11.1106	4.12577	6.98479	-2.85902
57716_at	57716	grey	-0.325222	0.120972	0.455666	0.0252412	0.222072	0.296975	0.597192	0.00206239	-0.121145	0.572831	0.271685	0.199057	7.65163	4.61806	3.03357	1.58449
57835_at	57835	grey	-0.423535	0.0391747	0.611304	0.00150542	0.581224	0.00289547	0.465845	0.0217757	-0.432272	0.0348955	0.491373	0.0147493	7.36192	2.9319	4.43003	-1.49813
5790_at	5790	grey	-0.223583	0.293616	0.408567	0.0474576	0.184395	0.388381	0.374042	0.0717643	-0.198694	0.351977	0.539293	0.00653759	3.70443	1.53994	2.16448	-0.624539
5792_at	5792	grey	-0.493406	0.0142812	0.567192	0.00384776	0.663899	0.000404189	0.465792	0.0217928	-0.459907	0.023747	0.435683	0.0333294	11.2603	3.1328	8.12754	-4.99475
5799_at	5799	grey	-0.34651	0.0971614	0.425664	0.0380959	0.386773	0.0618937	0.414818	0.0438467	-0.247752	0.24311	0.275851	0.191984	3.72721	1.87767	1.84954	0.0281251
5813_at	5813	grey	-0.274235	0.194706	0.471748	0.0199494	0.461404	0.023237	0.033751	0.875589	-0.414099	0.0442509	0.30733	0.144055	7.75638	3.86166	3.89472	-0.033065
5833_at	5833	grey	-0.398164	0.0539787	0.63201	0.000922838	0.615219	0.00137594	0.602666	0.00182848	-0.681039	0.000248943	0.552922	0.00507464	19.0326	4.98478	14.0478	-9.06307
58488_at	58488	grey	-0.380898	0.0663097	0.480235	0.0175432	0.381787	0.0656263	0.535061	0.00705785	-0.135383	0.528205	0.387217	0.0615693	7.7994	3.78544	4.01396	-0.228517
58512_at	58512	grey	-0.517145	0.00965855	0.559022	0.00451507	0.295023	0.161653	0.422428	0.0397453	-0.498671	0.0131248	0.607094	0.00165618	9.10459	4.28927	4.81532	-0.526059
58528_at	58528	grey	0.565183	0.00400361	-0.626624	0.00105158	-0.50822	0.0112239	-0.217236	0.307888	0.480831	0.0173834	-0.413322	0.0446906	10.2638	6.03191	4.23189	1.80002
58531_at	58531	grey	-0.570815	0.00357964	0.504805	0.0118758	0.371338	0.0740066	0.42491	0.0384754	-0.223614	0.293547	0.0089638	0.966842	4.98342	3.39	1.59342	1.79659
5861_at	5861	grey	0.354471	0.089218	-0.386043	0.0624298	-0.453636	0.0259826	-0.230234	0.279109	0.711256	9.76e-05	-0.440602	0.0311695	13.1491	3.53041	9.61874	-6.08834
5896_at	5896	grey	-0.479877	0.0176396	0.439788	0.0315191	0.328394	0.117179	0.124701	0.56153	-0.350032	0.0935853	0.318779	0.128951	2.38365	1.62067	0.762976	0.857697
5906_at	5906	grey	0.464872	0.0220895	-0.519061	0.0093472	-0.439609	0.0315962	-0.256968	0.225452	0.185962	0.384293	-0.261194	0.217644	6.23914	3.52293	2.71621	0.806719
5912_at	5912	grey	0.468585	0.0209118	-0.610852	0.00152104	-0.411761	0.0455846	-0.435924	0.0332208	0.570378	0.00361117	-0.672823	0.000315259	15.1925	5.5208	9.67173	-4.15093
59307_at	59307	grey	-0.610529	0.00153228	0.596315	0.00210213	0.250781	0.237209	0.730807	5e-05	-0.442667	0.0302969	0.460021	0.0237077	11.109	4.48483	6.62417	-2.13935
59335_at	59335	grey	0.446592	0.0286919	-0.422453	0.0397324	-0.156504	0.465208	-0.31685	0.131412	0.298957	0.155871	-0.197954	0.35381	2.78239	2.22417	0.558229	1.66594
59349_at	59349	grey	-0.487875	0.0155845	0.455721	0.0252211	0.672461	0.000318505	0.5236	0.00864274	-0.331562	0.113478	0.235302	0.268365	14.6039	3.59802	11.0059	-7.40785
594_at	594	grey	-0.455461	0.0253153	0.495506	0.0138102	0.578766	0.00304611	0.614825	0.00138853	-0.465114	0.0220109	0.330741	0.114429	10.3943	2.57243	7.82186	-5.24943
596_at	596	grey	-0.444322	0.0296117	0.390086	0.0595045	0.0916507	0.670163	0.422876	0.0395136	-0.473237	0.0195091	0.474306	0.0191976	4.68254	1.814	2.86854	-1.05454
5984_at	5984	grey	-0.461296	0.0232735	0.439695	0.0315592	0.322274	0.124578	0.559559	0.00446848	-0.166492	0.436834	0.193342	0.365359	5.73966	2.77823	2.96142	-0.183193
5989_at	5989	grey	-0.307848	0.143345	0.451718	0.026699	0.606142	0.001692	0.393289	0.0572638	-0.634595	0.00086603	0.24542	0.247718	10.1283	2.76085	7.36744	-4.60659
5998_at	5998	grey	-0.63391	0.000880783	0.561811	0.00427712	0.665462	0.000387199	0.59311	0.00225298	-0.366283	0.0783424	0.294995	0.161694	14.2379	3.82776	10.4101	-6.58234
6011_at	6011	grey	-0.321208	0.1259	0.498915	0.0130732	0.218093	0.305936	0.628252	0.00101113	-0.460242	0.0236321	0.424498	0.0386841	8.88275	5.0588	3.82394	1.23486
60312_at	60312	grey	0.481057	0.0173234	-0.419172	0.0414613	-0.423271	0.0393103	-0.407966	0.0478169	0.0968787	0.652471	-0.0594619	0.782551	4.06555	2.01131	2.05424	-0.0429365
60468_at	60468	grey	-0.561709	0.00428568	0.559841	0.00444406	0.628608	0.00100247	0.22252	0.295976	-0.511933	0.010549	0.223898	0.292918	10.9101	4.05191	6.85816	-2.80626
60676_at	60676	grey	-0.556427	0.0047464	0.759839	1.65e-05	0.594389	0.00219173	0.627745	0.00102358	-0.483894	0.0165816	0.504567	0.0119224	14.9295	6.71328	8.21621	-1.50293
607_at	607	grey	-0.36514	0.0793479	0.424952	0.0384542	0.24958	0.239538	0.437536	0.0325021	-0.216167	0.310334	0.286317	0.174978	2.70611	1.7639	0.94221	0.82169
619207_at	619207	grey	-0.321176	0.125939	0.477705	0.0182344	0.290934	0.16782	0.454485	0.0256703	-0.399987	0.0527885	0.476417	0.0185947	5.31043	2.71062	2.59981	0.110818
6271_at	6271	grey	-0.383124	0.0646089	0.565584	0.00397209	0.530516	0.00765462	0.407149	0.0483084	-0.473489	0.0194352	0.584394	0.00271058	14.0552	5.33572	8.71952	-3.3838
6296_at	6296	grey	-0.341746	0.102159	0.481371	0.01724	0.318	0.12994	0.559119	0.00450667	-0.27454	0.194191	0.421278	0.0403448	6.08019	2.83504	3.24515	-0.410109
63035_at	63035	grey	0.529416	0.0078051	-0.562567	0.00421449	-0.481151	0.0172983	-0.243101	0.252356	0.587042	0.00256388	-0.406256	0.0488504	11.3148	5.69043	5.62432	0.0661093
6317_at	6317	grey	0.2977	0.157703	-0.464906	0.0220782	-0.140038	0.513984	-0.539845	0.00647224	0.408566	0.0474585	-0.33977	0.104287	3.81191	2.00168	1.81023	0.191452
6332_at	6332	grey	0.482851	0.0168511	-0.447443	0.0283529	-0.453233	0.0261318	-0.246193	0.246184	0.278449	0.18766	-0.346666	0.0970006	4.35816	2.19021	2.16795	0.022261
634_at	634	grey	-0.466486	0.0215711	0.441175	0.0309256	0.342758	0.101082	0.206956	0.331893	-0.227752	0.284469	0.102312	0.634276	3.2229	2.59694	0.625957	1.97098
6361_at	6361	grey	-0.469334	0.0206807	0.570791	0.00358141	0.530624	0.00763998	0.512992	0.0103629	-0.574858	0.00329929	0.30109	0.152798	7.36166	3.00375	4.35791	-1.35417
6369_at	6369	grey	0.508614	0.0111506	-0.450221	0.027269	-0.482868	0.0168466	-0.293764	0.163535	0.436193	0.0330999	-0.357606	0.086227	5.39464	2.80417	2.59047	0.213705
63898_at	63898	grey	-0.366013	0.0785788	0.485827	0.0160911	0.330675	0.114505	0.175074	0.413218	-0.0106728	0.960524	0.335467	0.109034	6.65805	4.02678	2.63127	1.39551
63914_at	63914	grey	0.430593	0.035688	-0.462006	0.0230344	-0.333829	0.110882	-0.605564	0.00171405	0.424572	0.0386464	-0.40048	0.0524702	6.93781	3.0598	3.87802	-0.818218
63922_at	63922	grey	-0.486586	0.0159017	0.574391	0.0033307	0.335143	0.109398	0.542455	0.00617017	-0.400245	0.0526215	0.234556	0.26993	6.43175	3.96779	2.46396	1.50383
63926_at	63926	grey	-0.261556	0.216985	0.452226	0.0265076	0.319647	0.127855	0.0656691	0.760468	-0.0996556	0.643146	0.297691	0.157715	4.24757	2.62936	1.61821	1.01114
6403_at	6403	grey	0.46876	0.0208578	-0.604391	0.00175961	-0.535502	0.00700208	-0.525774	0.00832139	0.472613	0.0196925	-0.354635	0.0890597	9.49814	4.64384	4.8543	-0.210461
64067_at	64067	grey	-0.490251	0.0150133	0.665265	0.000389301	0.681609	0.000244826	0.450416	0.0271945	-0.607413	0.00164431	0.635827	0.00084002	27.3281	9.04278	18.2853	-9.24256
64093_at	64093	grey	-0.506994	0.0114546	0.508357	0.0111985	0.606122	0.00169277	0.138412	0.518929	-0.431079	0.0354569	0.440136	0.0313694	11.4884	3.52038	7.96805	-4.44767
641372_at	641372	grey	-0.42425	0.0388097	0.592946	0.00226094	0.500501	0.0127414	0.478861	0.0179159	-0.503728	0.0120876	0.4523	0.0264798	6.61318	3.2512	3.36199	-0.110787
641518_at	641518	grey	0.292848	0.164912	-0.455664	0.0252418	-0.435336	0.0334861	-0.245535	0.24749	0.208974	0.327094	-0.455539	0.0252871	5.00633	2.11501	2.89133	-0.776321
64208_at	64208	grey	0.507409	0.011376	-0.52121	0.00900797	-0.489381	0.0152203	-0.470182	0.0204215	0.567739	0.00380622	-0.224151	0.292359	9.05904	4.08454	4.9745	-0.889967
64216_at	64216	grey	0.426852	0.0375043	-0.481105	0.0173106	-0.497182	0.0134437	-0.308244	0.142804	0.694965	0.00016396	-0.27808	0.188271	11.8626	5.08343	6.7792	-1.69577
642345_at	642345	grey	0.437929	0.0323287	-0.462505	0.0228674	-0.251758	0.235326	-0.53181	0.00748052	0.398417	0.0538119	-0.349747	0.0938704	4.25278	2.22301	2.02977	0.193231
643733_at	643733	grey	0.269757	0.202388	-0.475211	0.0189371	-0.371429	0.0739303	-0.350224	0.0933932	0.138561	0.518476	-0.355697	0.0880397	5.02447	2.88743	2.13704	0.750386
643749_at	643749	grey	-0.354397	0.0892899	0.47865	0.0179738	0.314605	0.134319	0.466008	0.0217237	-0.34205	0.101835	0.194551	0.362311	4.04446	2.37461	1.66985	0.704758
643911_at	643911	grey	0.486348	0.015961	-0.674433	0.000301169	-0.413848	0.0443923	-0.583936	0.00273665	0.530664	0.00763455	-0.726581	5.8e-05	17.9003	6.39396	11.5064	-5.11241
64403_at	64403	grey	0.490165	0.0150336	-0.518719	0.00940218	-0.536925	0.00682456	-0.31527	0.133453	0.233263	0.272655	-0.442289	0.030455	8.80982	4.23614	4.57369	-0.337548
64407_at	64407	grey	0.382112	0.0653779	-0.346735	0.09693	-0.432395	0.0348384	-0.102292	0.634342	0.31752	0.130553	-0.392773	0.0576202	3.59779	1.43115	2.16664	-0.735489
64412_at	64412	grey	0.43598	0.0331957	-0.473994	0.0192881	-0.394718	0.0562848	-0.424933	0.0384635	0.541648	0.00626228	-0.514214	0.0101512	7.94845	2.59913	5.34932	-2.75019
6442_at	6442	grey	-0.481752	0.017139	0.600949	0.00189925	0.426147	0.0378543	0.388224	0.0608382	-0.355199	0.0885167	0.538187	0.00667034	8.14698	4.42443	3.72255	0.701883
64420_at	64420	grey	0.509801	0.0109324	-0.664353	0.000399182	-0.465699	0.0218225	-0.590549	0.00238003	0.529778	0.0077554	-0.424623	0.0386205	10.3396	5.42654	4.91307	0.513472
64429_at	64429	grey	-0.45746	0.0246003	0.464589	0.0221813	0.329206	0.116223	0.382711	0.0649219	-0.33659	0.107781	0.192341	0.367895	4.01701	2.80694	1.21007	1.59688
64432_at	64432	grey	-0.56879	0.00372751	0.612554	0.00146299	0.412024	0.0454329	0.741588	3.37e-05	-0.669698	0.000344243	0.572469	0.00346263	17.5632	4.78743	12.7757	-7.98831
64446_at	64446	grey	0.634134	0.000875919	-0.68683	0.00020983	-0.570574	0.00359698	-0.557009	0.00469369	0.677582	0.000275199	-0.581642	0.00287051	18.1448	6.64126	11.5035	-4.86224
6447_at	6447	grey	0.243728	0.251098	-0.444576	0.0295076	-0.186503	0.382886	-0.375162	0.0708503	0.411171	0.0459266	-0.473803	0.0193436	5.24225	2.56333	2.67892	-0.115587
6450_at	6450	grey	0.551877	0.0051761	-0.512859	0.0103861	-0.441995	0.0305788	-0.366459	0.0781877	0.294993	0.161698	-0.253004	0.232938	5.84378	3.2231	2.62067	0.602432
645591_at	645591	grey	-0.393808	0.0569064	0.473189	0.0195232	0.239333	0.260013	0.377153	0.0692485	-0.290204	0.168938	0.253617	0.231771	3.47511	2.81704	0.658063	2.15898
646329_at	646329	grey	0.379232	0.0676051	-0.486282	0.0159773	-0.463737	0.0224599	-0.220759	0.299913	0.480972	0.017346	-0.522362	0.00883041	6.83153	2.53561	4.29592	-1.76031
64641_at	64641	grey	-0.550661	0.00529628	0.644593	0.000673655	0.336381	0.108013	0.584386	0.00271105	-0.421033	0.0404737	0.55696	0.00469815	9.84255	5.20645	4.6361	0.570344
646962_at	646962	grey	-0.337851	0.106385	0.546708	0.00570334	0.22057	0.300338	0.362282	0.0819071	-0.374115	0.0717048	0.539657	0.00649443	8.09778	3.61451	4.48327	-0.868759
647024_at	647024	grey	-0.390523	0.0591951	0.390736	0.0590445	0.155753	0.46738	0.4449	0.0293752	-0.155559	0.467941	0.139994	0.514118	2.43523	1.74245	0.692784	1.04966
6474_at	6474	grey	0.549685	0.00539446	-0.695853	0.000159531	-0.526097	0.00827454	-0.626088	0.0010652	0.315236	0.133497	-0.538192	0.00666973	18.7356	8.08366	10.6519	-2.56824
64745_at	64745	grey	-0.430598	0.0356856	0.49407	0.0141308	0.414973	0.0437601	0.24034	0.257952	-0.450156	0.0272941	0.169353	0.428883	9.03095	5.52909	3.50186	2.02723
64746_at	64746	grey	0.38702	0.0617127	-0.439024	0.0318499	-0.486606	0.0158968	0.123182	0.566345	0.160743	0.45305	-0.253413	0.232159	7.21729	3.4332	3.78409	-0.35089
64801_at	64801	grey	-0.458234	0.0243278	0.579407	0.00300625	0.623356	0.001137	0.602143	0.00184981	-0.302698	0.15051	0.24987	0.238975	15.8238	5.35527	10.4685	-5.11321
64850_at	64850	grey	-0.583141	0.00278243	0.470289	0.0203887	0.556715	0.00472025	0.161899	0.449765	-0.220346	0.300841	0.199238	0.350633	5.30613	2.10829	3.19784	-1.08955
64901_at	64901	grey	-0.504652	0.0119058	0.505515	0.0117377	0.435703	0.0333202	0.586117	0.00261438	-0.42825	0.0368167	0.320902	0.126281	5.37206	2.23701	3.13505	-0.898042
6522_at	6522	grey	-0.519327	0.00930459	0.483627	0.0166502	0.416827	0.0427331	-0.0194421	0.928152	-0.20929	0.326347	0.379092	0.067715	6.71491	2.98405	3.73086	-0.746809
6530_at	6530	grey	-0.273183	0.196493	0.510374	0.0108282	0.393468	0.0571402	0.584259	0.00271822	-0.561061	0.0043401	0.374057	0.0717519	7.83546	4.04966	3.78579	0.263874
6536_at	6536	grey	0.338815	0.105328	-0.502585	0.012316	-0.340151	0.103874	-0.264658	0.211384	0.452654	0.0263473	-0.547868	0.00558126	6.59614	2.83343	3.76271	-0.929284
653677_at	653677	grey	-0.383602	0.0642483	0.553709	0.00499927	0.407421	0.0481446	0.495908	0.0137216	-0.502056	0.0124228	0.382031	0.0654401	6.99573	3.60882	3.38692	0.2219
6566_at	6566	grey	0.410326	0.0464191	-0.46731	0.0213104	-0.450835	0.027034	-0.383117	0.0646146	0.658972	0.000462025	-0.552615	0.00510423	19.3767	6.3601	13.0166	-6.65649
6579_at	6579	grey	0.410287	0.0464418	-0.377841	0.068701	-0.376174	0.0700326	-0.531131	0.00757147	0.283502	0.179445	-0.261729	0.216671	4.55247	1.93172	2.62075	-0.689026
6594_at	6594	grey	0.330825	0.114331	-0.474031	0.0192774	-0.215037	0.31293	-0.407537	0.0480744	0.336136	0.108286	-0.180231	0.399371	3.81747	2.74096	1.07652	1.66444
65998_at	65998	grey	-0.506213	0.0116034	0.477005	0.0184294	0.632758	0.000906065	0.21093	0.322484	-0.455778	0.0252008	0.30266	0.150563	9.8711	2.43269	7.43841	-5.00572
66002_at	66002	grey	-0.355337	0.0883845	0.523782	0.00861553	0.157001	0.463774	0.375064	0.0709301	-0.307947	0.14321	0.449399	0.0275864	5.21787	3.82869	1.38918	2.43951
666_at	666	grey	-0.629567	0.000979445	0.712231	9.46e-05	0.574169	0.00334571	0.481198	0.0172858	-0.304292	0.148266	0.289857	0.16947	15.0824	8.5779	6.50452	2.07338
6731_at	6731	grey	0.589948	0.00241071	-0.581438	0.00288268	-0.636461	0.000826911	-0.384417	0.0636366	0.476008	0.0187104	-0.341443	0.102483	11.5816	4.24268	7.3389	-3.09621
677_at	677	grey	0.38	0.0670053	-0.544426	0.00595003	-0.427723	0.0370747	-0.382555	0.0650405	0.102768	0.632756	-0.453941	0.0258701	10.5479	5.31651	5.23137	0.0851405
6772_at	6772	grey	0.410303	0.0464323	-0.468044	0.0210801	-0.51131	0.0106599	-0.372384	0.0731329	0.452368	0.0264543	-0.266628	0.207878	7.85076	3.84445	4.00631	-0.161862
6774_at	6774	grey	-0.297184	0.158458	0.467581	0.0212252	0.497268	0.013425	0.375462	0.0706073	-0.460503	0.0235429	0.320455	0.12684	5.13075	2.1141	3.01665	-0.902547
680_at	680	grey	-0.366214	0.0784021	0.49947	0.0129562	0.289774	0.169599	0.29457	0.162328	-0.294297	0.162736	0.400072	0.0527332	2.8333	1.92408	0.909212	1.01487
6813_at	6813	grey	0.310896	0.139222	-0.414664	0.0439327	-0.259011	0.221654	-0.259022	0.221635	0.47327	0.0194994	-0.431279	0.0353625	3.56169	1.79274	1.76894	0.0238019
6837_at	6837	grey	-0.250593	0.237574	0.433582	0.0342872	0.124435	0.562371	0.178753	0.403311	-0.414724	0.0438991	0.599031	0.00198111	8.90965	3.14298	5.76667	-2.62369
6844_at	6844	grey	-0.419473	0.0413005	0.468961	0.0207955	0.560264	0.00440779	0.114644	0.593741	-0.40329	0.0506836	0.270262	0.201513	8.52731	3.24089	5.28642	-2.04552
6868_at	6868	grey	0.401174	0.0520243	-0.607605	0.00163721	-0.633318	0.000893695	-0.67233	0.000319688	0.627402	0.00103209	-0.466745	0.0214888	17.0897	4.99199	12.0977	-7.10574
6890_at	6890	grey	0.380895	0.0663124	-0.529298	0.00782142	-0.53482	0.00708853	-0.481717	0.0171482	0.300486	0.153664	-0.386336	0.0622138	9.04172	3.80628	5.23544	-1.42916
6891_at	6891	grey	-0.23898	0.260737	0.391885	0.0582379	0.224868	0.290776	0.163189	0.446115	-0.0953089	0.657764	0.482712	0.0168873	4.7793	2.19156	2.58774	-0.396178
6901_at	6901	grey	-0.409765	0.0467485	0.492748	0.0144314	0.358276	0.0855985	0.0691797	0.748057	-0.310512	0.139736	0.281009	0.183467	6.7037	4.10247	2.60123	1.50123
6954_at	6954	grey	-0.537734	0.00672541	0.466128	0.0216851	0.515481	0.00993588	0.52202	0.00888288	-0.280801	0.183805	0.316495	0.131869	7.07279	2.59878	4.47401	-1.87523
6975_at	6975	grey	0.546666	0.00570778	-0.382492	0.0650887	-0.522356	0.00883134	-0.212705	0.318334	0.178612	0.40369	-0.154323	0.471527	3.44141	1.1137	2.32771	-1.214
7006_at	7006	grey	0.385598	0.0627582	-0.456719	0.0248633	-0.331061	0.114057	-0.430421	0.0357695	0.504808	0.0118753	-0.323523	0.12304	3.76651	2.09802	1.66849	0.429536
7018_at	7018	grey	0.417787	0.042209	-0.531267	0.00755313	-0.410573	0.0462748	-0.241658	0.25527	0.397009	0.0547435	-0.31125	0.138748	9.19174	5.45798	3.73376	1.72423
7023_at	7023	grey	-0.342702	0.101142	0.459617	0.0238468	0.149554	0.485499	0.447692	0.0282543	-0.349796	0.0938215	0.479335	0.0177865	7.06976	4.72253	2.34723	2.3753
7033_at	7033	grey	-0.249877	0.23896	0.355119	0.0885936	0.299029	0.155767	0.289918	0.169377	-0.129684	0.545867	0.23754	0.263707	2.20345	1.12706	1.07639	0.0506696
7042_at	7042	grey	0.321391	0.125672	-0.493912	0.0141664	-0.438653	0.0320117	-0.416238	0.043057	0.0568527	0.791884	-0.264009	0.212548	10.9893	5.34271	5.64662	-0.303908
706_at	706	grey	-0.471479	0.0200299	0.640611	0.000745312	0.614781	0.00138993	0.51017	0.0108651	-0.393081	0.057407	0.28164	0.182443	10.357	4.29883	6.05821	-1.75937
7060_at	7060	grey	-0.612666	0.00145923	0.701313	0.00013451	0.6238	0.00112504	0.532125	0.00743871	-0.475743	0.0187855	0.449789	0.0274356	19.1835	8.32825	10.8552	-2.52697
7066_at	7066	grey	-0.288952	0.170868	0.435615	0.0333598	0.411434	0.0457736	0.0837037	0.697383	-0.145456	0.497666	0.224633	0.291295	4.70962	2.16311	2.54651	-0.383403
7076_at	7076	grey	-0.450088	0.0273201	0.4634	0.0225706	0.523648	0.00863558	0.359466	0.0844888	-0.529843	0.00774649	0.36368	0.0806475	8.19656	3.42459	4.77197	-1.34738
7101_at	7101	grey	-0.387911	0.0610647	0.392766	0.0576248	0.221298	0.298705	0.421949	0.0399941	-0.415678	0.0433671	0.493978	0.0141515	3.84821	1.73963	2.10858	-0.368951
7103_at	7103	grey	-0.344381	0.099372	0.527394	0.00808838	0.45704	0.0247488	0.296738	0.159113	-0.34103	0.102927	0.420011	0.0410136	5.74993	2.81693	2.93299	-0.116064
7105_at	7105	grey	-0.533312	0.00728273	0.495197	0.0138788	0.662111	0.000424412	0.354282	0.0894012	-0.130467	0.543425	0.0251214	0.907243	13.5443	4.42638	9.11794	-4.69156
7108_at	7108	grey	-0.360906	0.0831613	0.479997	0.0176072	0.442688	0.030288	0.343594	0.100198	-0.274958	0.193485	0.419769	0.0411422	5.58305	2.43051	3.15254	-0.722024
7111_at	7111	grey	-0.460813	0.0234372	0.32526	0.120926	0.159795	0.455755	0.527315	0.00809957	-0.347394	0.0962545	0.433012	0.0345508	5.93021	1.8017	4.12851	-2.32681
7177_at	7177	grey	0.230539	0.278456	-0.47356	0.0194144	-0.323874	0.122611	-0.578027	0.00309269	0.360973	0.0830997	-0.577991	0.00309495	7.85827	2.44871	5.40956	-2.96085
7178_at	7178	grey	0.338367	0.105818	-0.525683	0.00833458	-0.506814	0.0114886	-0.101248	0.637823	0.558349	0.0045742	-0.410529	0.0463001	12.7256	5.91357	6.81206	-0.898492
72_at	72	grey	0.364952	0.0795148	-0.472476	0.019733	-0.456353	0.024994	-0.302889	0.150239	0.107878	0.615846	-0.265811	0.209327	6.78906	3.68803	3.10103	0.586997
725_at	725	grey	-0.394163	0.0566637	0.460314	0.0236074	0.377286	0.0691425	0.469873	0.0205156	-0.349022	0.0946004	0.370554	0.074667	4.07149	2.05474	2.01675	0.0379922
7252_at	7252	grey	-0.439562	0.0316167	0.511092	0.0106989	0.313161	0.136212	0.502052	0.0124237	-0.382606	0.0650015	0.573737	0.00337511	7.58535	2.75998	4.82537	-2.06538
726_at	726	grey	0.269909	0.202125	-0.430114	0.0359164	-0.290321	0.168759	-0.320066	0.127328	0.244279	0.249994	-0.521797	0.00891713	5.10619	2.34021	2.76598	-0.425765
7276_at	7276	grey	0.482031	0.0170655	-0.433053	0.034532	-0.528119	0.00798588	-0.303844	0.148894	0.349394	0.0942253	-0.103811	0.62929	5.56508	2.21049	3.35459	-1.1441
728294_at	728294	grey	-0.39824	0.0539285	0.502109	0.0124121	0.282156	0.18161	0.333405	0.111365	-0.497184	0.0134434	0.380063	0.0669563	7.30887	4.49113	2.81774	1.67339
728537_at	728537	grey	-0.48402	0.0165492	0.530291	0.00768526	0.555297	0.00485025	0.260979	0.218037	-0.266505	0.208094	0.29685	0.158948	8.40356	3.83222	4.57133	-0.739111
729570_at	729570	grey	-0.432172	0.0349424	0.417716	0.0422476	0.486481	0.0159279	0.617924	0.00129216	-0.392241	0.0579897	0.173148	0.418456	7.79265	2.06492	5.72773	-3.66282
729852_at	729852	grey	0.217267	0.307816	-0.427995	0.0369416	-0.197276	0.355493	-0.277085	0.189921	0.355308	0.0884118	-0.360678	0.0833701	4.70086	2.85121	1.84965	1.00156
729993_at	729993	grey	0.245039	0.248477	-0.505149	0.0118088	-0.17435	0.415182	-0.401693	0.051693	0.356823	0.0869668	-0.491479	0.0147247	4.4519	2.63971	1.81219	0.827518
7301_at	7301	grey	-0.137505	0.521701	0.410475	0.0463319	0.315425	0.133252	0.171821	0.422085	-0.313856	0.135299	0.41491	0.0437949	5.33467	3.2709	2.06377	1.20714
7326_at	7326	grey	0.511907	0.0105536	-0.601079	0.00189382	-0.58296	0.00279294	-0.29684	0.158963	0.638275	0.000790338	-0.422145	0.0398924	19.4438	8.30904	11.1348	-2.82571
7350_at	7350	grey	0.351267	0.0923542	-0.464455	0.0222248	-0.178086	0.405098	-0.396929	0.0547964	0.210384	0.323767	-0.426443	0.0377068	4.29778	2.72119	1.57659	1.14459
7366_at	7366	grey	0.450338	0.0272243	-0.425397	0.03823	-0.444072	0.0297142	-0.322942	0.123753	0.178128	0.404985	-0.0366008	0.865174	4.30238	2.27707	2.0253	0.25177
7381_at	7381	grey	0.39752	0.0544038	-0.362885	0.0813626	-0.403061	0.0508279	0.0479128	0.824064	0.262615	0.215061	-0.33378	0.110938	4.53398	2.08262	2.45135	-0.36873
7441_at	7441	grey	-0.385395	0.0629088	0.511652	0.0105989	0.51058	0.010791	0.344131	0.099634	-0.455633	0.025253	0.473235	0.0195094	8.87482	3.83015	5.04467	-1.21452
7461_at	7461	grey	-0.54512	0.00587402	0.573443	0.00339524	0.479636	0.0177049	0.315872	0.132673	-0.556589	0.00473171	0.631363	0.000937542	13.9853	5.80564	8.17963	-2.37398
7472_at	7472	grey	-0.336592	0.107778	0.466504	0.0215655	0.283346	0.179696	0.245993	0.246581	-0.160661	0.453284	0.194589	0.362218	3.14048	2.6417	0.498772	2.14293
7474_at	7474	grey	0.41457	0.043986	-0.524938	0.00844376	-0.524451	0.0085158	-0.41026	0.0464578	0.178969	0.402735	-0.351014	0.0926054	11.1804	5.03911	6.14128	-1.10217
7508_at	7508	grey	-0.493901	0.0141689	0.525909	0.00830177	0.446563	0.0287035	0.229824	0.27999	-0.443997	0.0297451	0.381482	0.0658605	10.2312	5.37896	4.85223	0.526732
7511_at	7511	grey	-0.565346	0.00399079	0.484782	0.0163548	0.510651	0.0107782	0.587761	0.00252525	-0.317153	0.131024	0.323595	0.122952	10.481	4.23056	6.25047	-2.01991
7525_at	7525	grey	0.533652	0.0072385	-0.579281	0.00301402	-0.490542	0.0149444	-0.72018	7.24e-05	0.713362	9.11e-05	-0.302858	0.150284	16.7297	5.33073	11.399	-6.06827
7546_at	7546	grey	-0.566733	0.0038829	0.514113	0.0101686	0.380808	0.066379	0.108334	0.614345	-0.172265	0.420868	0.144731	0.499834	5.24984	3.73038	1.51945	2.21093
7569_at	7569	grey	-0.420978	0.0405026	0.498945	0.0130667	0.429304	0.0363056	0.190427	0.372773	-0.611276	0.00150639	0.244827	0.248898	9.88042	4.96285	4.91757	0.0452759
7586_at	7586	grey	-0.495587	0.0137924	0.547487	0.00562105	0.527786	0.00803278	0.34444	0.0993102	-0.538983	0.00657459	0.451451	0.0267999	16.3543	7.73269	8.62165	-0.888955
767_at	767	grey	-0.504508	0.0119339	0.46098	0.0233805	0.134982	0.529439	0.582762	0.00280447	-0.20058	0.347332	0.35531	0.0884099	4.58901	2.63783	1.95118	0.686646
7709_at	7709	grey	-0.293897	0.163335	0.471361	0.0200651	0.251874	0.235103	0.400091	0.0527209	-0.427494	0.0371873	0.559396	0.00448255	6.39454	2.93212	3.46242	-0.530295
773_at	773	grey	-0.573484	0.0033924	0.566845	0.0038743	0.513847	0.0102144	0.419505	0.0412833	-0.478531	0.0180064	0.310777	0.13938	6.79503	3.6062	3.18883	0.417365
7732_at	7732	grey	-0.362193	0.0819882	0.423391	0.0392485	0.245834	0.246896	0.331528	0.113516	-0.213325	0.316892	0.319141	0.128492	2.48654	1.79753	0.689004	1.10853
7754_at	7754	grey	-0.5425	0.00616505	0.49894	0.0130678	0.639315	0.000770014	0.12911	0.547663	-0.212704	0.318335	0.113922	0.596084	12.3714	5.11292	7.25852	-2.1456
7760_at	7760	grey	-0.481982	0.0170784	0.59076	0.00236934	0.50653	0.0115428	0.570363	0.0036122	-0.469908	0.0205049	0.52734	0.00809605	9.09599	3.65411	5.44188	-1.78777
777_at	777	grey	-0.355206	0.0885104	0.458272	0.0243142	0.499809	0.0128853	0.0657003	0.760357	-0.360464	0.0835673	0.415006	0.0437413	8.33058	3.50549	4.82508	-1.31959
7776_at	7776	grey	0.335437	0.109068	-0.513021	0.0103578	-0.160969	0.452407	-0.627784	0.00102264	0.563497	0.00413845	-0.465035	0.0220367	8.7316	3.30808	5.42352	-2.11544
779_at	779	grey	-0.28321	0.179913	0.445576	0.0291007	0.36703	0.0776901	0.295919	0.160323	-0.324253	0.122149	0.311577	0.138312	3.35712	1.96123	1.39589	0.565339
7798_at	7798	grey	0.339483	0.104599	-0.440182	0.0313497	-0.36265	0.0815744	-0.410586	0.0462671	0.424773	0.0385443	-0.645174	0.000663724	9.2647	2.56203	6.70267	-4.14064
785_at	785	grey	-0.339291	0.104808	0.496209	0.0136555	0.504095	0.0120152	0.306911	0.144631	-0.466124	0.0216864	0.37317	0.072482	6.06364	2.60282	3.46082	-0.858003
786_at	786	grey	-0.41713	0.0425673	0.520892	0.00905762	0.542617	0.00615179	0.2209	0.299598	-0.0838351	0.69693	0.297823	0.157522	8.63084	3.97799	4.65284	-0.674852
7881_at	7881	grey	-0.473347	0.0194767	0.452171	0.0265284	0.490403	0.0149771	0.426486	0.0376858	0.00281787	0.989574	-0.0684067	0.750785	10.0831	4.59202	5.49103	-0.899017
79006_at	79006	grey	-0.312712	0.136805	0.415733	0.0433366	0.230661	0.278194	0.429838	0.0360486	-0.457689	0.0245193	0.541624	0.00626506	7.50402	2.58718	4.91684	-2.32966
79073_at	79073	grey	-0.351894	0.0917347	0.47762	0.018258	0.246307	0.245959	0.511758	0.0105801	-0.530357	0.00767614	0.396464	0.0551068	6.34464	2.97072	3.37392	-0.403196
79083_at	79083	grey	-0.375105	0.0708971	0.396576	0.055032	0.31519	0.133557	0.196701	0.356928	-0.394253	0.0566018	0.136673	0.524245	3.70156	2.29149	1.41007	0.881413
790952_at	790952	grey	-0.466685	0.0215079	0.375075	0.0709212	0.416354	0.0429933	0.317957	0.129995	-0.0973561	0.650864	0.263399	0.213645	2.50288	1.09746	1.40543	-0.307969
79101_at	79101	grey	0.332313	0.112613	-0.464244	0.0222937	-0.353581	0.0900816	-0.0368585	0.864234	0.0730432	0.734468	-0.430625	0.0356726	7.10822	3.66376	3.44447	0.219289
79157_at	79157	grey	-0.542732	0.00613885	0.465423	0.0219115	0.357169	0.0866394	0.592149	0.00229995	-0.250098	0.238532	0.251077	0.236637	5.79011	2.81324	2.97687	-0.163631
79160_at	79160	grey	-0.214557	0.314038	0.478052	0.0181383	0.582349	0.0028287	0.259241	0.221229	-0.374969	0.0710073	0.218131	0.305849	7.35214	2.27849	5.07365	-2.79516
79173_at	79173	grey	-0.325767	0.120314	0.460819	0.0234354	0.232943	0.273333	0.481739	0.0171424	-0.119934	0.576702	0.190155	0.373468	3.04571	2.03429	1.01142	1.02287
7932_at	7932	grey	-0.340074	0.103958	0.533121	0.00730763	0.42686	0.0374999	0.554795	0.00489699	-0.411037	0.0460044	0.479101	0.0178504	8.26051	3.56772	4.69279	-1.12507
79447_at	79447	grey	-0.444682	0.0294642	0.629579	0.000979165	0.497338	0.01341	0.569897	0.00364608	-0.323167	0.123477	0.487932	0.0155705	11.6417	5.57724	6.06448	-0.487239
79574_at	79574	grey	0.176106	0.410425	-0.487307	0.0157237	-0.497453	0.0133853	-0.273604	0.195777	0.362744	0.0814896	-0.393558	0.0570782	6.15116	2.834	3.31716	-0.483153
79589_at	79589	grey	0.441675	0.0307135	-0.555288	0.00485105	-0.247293	0.244013	-0.633548	0.000888649	0.322258	0.124597	-0.440812	0.0310798	8.08133	4.44601	3.63531	0.810701
79590_at	79590	grey	-0.0804931	0.708486	0.474334	0.0191894	0.264183	0.212236	0.41287	0.0449479	-0.513758	0.0102299	0.738071	3.84e-05	13.7486	2.72507	11.0235	-8.29848
79605_at	79605	grey	0.509555	0.0109773	-0.373594	0.0721319	-0.403259	0.0507034	-0.288542	0.171502	0.22623	0.287787	0.0974335	0.650604	3.24643	1.5657	1.68073	-0.115031
79623_at	79623	grey	0.480328	0.0175181	-0.456069	0.0250959	-0.39922	0.0532868	-0.385769	0.062632	0.478995	0.0178793	-0.467713	0.0211837	5.53636	2.19556	3.34081	-1.14525
79631_at	79631	grey	-0.431936	0.0350529	0.420642	0.0406798	0.355153	0.0885613	0.353933	0.0897391	-0.413412	0.0446396	0.589336	0.00244233	7.20111	2.16555	5.03555	-2.87
79632_at	79632	grey	0.2889	0.170948	-0.468824	0.0208378	-0.168394	0.431539	-0.374058	0.0717511	0.17263	0.419871	-0.595783	0.00212654	8.56471	3.92758	4.63713	-0.709551
79661_at	79661	grey	-0.380395	0.0666992	0.40668	0.0485924	0.400311	0.0525787	0.166592	0.436556	-0.501674	0.0125004	0.191513	0.370002	5.4309	2.6917	2.7392	-0.0474969
79679_at	79679	grey	-0.465643	0.0218406	0.369991	0.0751443	0.376291	0.0699385	0.221365	0.298554	-0.339521	0.104558	0.160051	0.455025	3.61598	2.45282	1.16316	1.28967
79712_at	79712	grey	0.533879	0.00720918	-0.579796	0.00298224	-0.477521	0.0182855	-0.292437	0.165534	0.102653	0.633141	-0.194779	0.361738	9.73154	5.48319	4.24835	1.23484
79720_at	79720	grey	-0.37182	0.0736033	0.558743	0.00453955	0.44821	0.0280503	0.483867	0.0165884	-0.357938	0.0859154	0.616861	0.00132452	13.4088	4.50266	8.90617	-4.40351
79722_at	79722	grey	0.530479	0.00765967	-0.417759	0.0422241	-0.410578	0.0462718	-0.31521	0.133531	0.379443	0.0674401	-0.316094	0.132385	2.7336	1.32689	1.40671	-0.0798175
79740_at	79740	grey	-0.338859	0.105279	0.460477	0.0235518	0.433566	0.0342947	0.288018	0.172317	-0.35711	0.0866957	0.466007	0.021724	4.08469	1.96877	2.11593	-0.147158
79783_at	79783	grey	-0.449047	0.0277229	0.538763	0.00660096	0.663635	0.000407117	0.585595	0.0026432	-0.491857	0.0146368	0.279116	0.186561	17.0522	5.06828	11.9839	-6.91562
79792_at	79792	grey	-0.232254	0.274795	0.529466	0.00779828	0.176366	0.409723	0.321878	0.125067	-0.532761	0.00735481	0.54865	0.00550015	8.16369	3.57149	4.5922	-1.02072
79796_at	79796	grey	-0.267044	0.207142	0.475372	0.0188913	0.506568	0.0115355	0.471598	0.0199943	-0.411427	0.0457777	0.34086	0.103109	6.37696	2.7548	3.62216	-0.867356
79816_at	79816	grey	-0.294386	0.162602	0.562904	0.00418682	0.210105	0.324424	0.503738	0.0120857	-0.406785	0.048529	0.522394	0.00882545	7.72388	4.63141	3.09246	1.53895
79825_at	79825	grey	-0.538923	0.0065818	0.530287	0.00768573	0.465271	0.0219604	0.269418	0.202979	-0.242421	0.253727	0.140082	0.51385	5.11821	3.21371	1.9045	1.30921
79829_at	79829	grey	-0.284707	0.177523	0.404502	0.0499283	0.229331	0.281052	0.144942	0.499203	-0.437536	0.0325022	0.572699	0.00344659	7.30482	2.42337	4.88145	-2.45809
79858_at	79858	grey	0.33232	0.112605	-0.375718	0.0704006	-0.143871	0.502412	-0.539564	0.00650539	0.325506	0.12063	-0.269898	0.202144	3.16964	1.6229	1.54674	0.0761605
79873_at	79873	grey	-0.502445	0.0123441	0.626485	0.00105511	0.540571	0.00638697	0.538392	0.0066456	-0.731245	4.92e-05	0.750515	2.4e-05	22.54	5.19303	17.347	-12.154
79901_at	79901	grey	-0.401545	0.0517872	0.452709	0.0263269	0.278161	0.188136	0.525354	0.00838267	-0.567646	0.00381328	0.404196	0.0501185	7.12234	2.89802	4.22432	-1.3263
79934_at	79934	grey	-0.50094	0.0126507	0.682672	0.000237315	0.487006	0.0157977	0.613975	0.00141601	-0.54925	0.00543864	0.576857	0.00316766	11.6762	4.83676	6.83947	-2.00271
79943_at	79943	grey	-0.342901	0.10093	0.537367	0.00677023	0.235779	0.26737	0.306809	0.144771	-0.168689	0.430721	0.483829	0.0165982	7.36747	5.20843	2.15904	3.04938
79962_at	79962	grey	-0.325406	0.12075	0.477745	0.0182234	0.405347	0.0494067	0.0858704	0.689924	-0.449293	0.0276274	0.529277	0.00782436	5.63259	2.05503	3.57755	-1.52252
79966_at	79966	grey	0.29723	0.158391	-0.559364	0.00448536	-0.547518	0.00561779	-0.443483	0.0299575	0.44078	0.0310933	-0.540956	0.00634219	11.0811	3.65258	7.42857	-3.77599
79990_at	79990	grey	-0.362778	0.0814588	0.548933	0.00547107	0.396604	0.0550131	0.497101	0.0134613	-0.519	0.00935699	0.413459	0.0446128	7.10798	3.50453	3.60345	-0.0989204
80003_at	80003	grey	-0.382827	0.064834	0.562587	0.00421287	0.604244	0.00176538	0.298028	0.157223	-0.56715	0.00385099	0.235961	0.266989	13.8146	6.08838	7.72624	-1.63786
80004_at	80004	grey	-0.212478	0.318862	0.409545	0.0468779	0.235482	0.26799	0.276124	0.191526	-0.17016	0.426653	0.135719	0.527174	1.88864	1.56282	0.325828	1.23699
80011_at	80011	grey	-0.195902	0.358922	0.441796	0.0306626	0.135189	0.528803	0.475334	0.018902	-0.356352	0.087414	0.538165	0.006673	6.54369	2.36579	4.1779	-1.8121
80017_at	80017	grey	0.396026	0.055401	-0.488239	0.0154958	-0.545881	0.00579172	-0.287402	0.173277	0.28873	0.171212	-0.317631	0.130411	6.44336	2.31726	4.1261	-1.80884
80034_at	80034	grey	-0.317158	0.131017	0.463648	0.0224892	0.266822	0.207535	0.106684	0.619781	-0.299433	0.155181	0.217962	0.306235	6.19412	4.22191	1.97221	2.24969
80110_at	80110	grey	0.463183	0.0226425	-0.439696	0.0315587	-0.387103	0.0616525	-0.418058	0.042062	0.025959	0.904163	-0.211337	0.321528	4.34868	2.37792	1.97077	0.407147
80124_at	80124	grey	0.411579	0.0456902	-0.537397	0.00676663	-0.549863	0.00537638	-0.137594	0.521427	0.424359	0.0387544	-0.400463	0.0524811	9.79425	4.3364	5.45784	-1.12144
80146_at	80146	grey	-0.300111	0.154203	0.536587	0.00686639	0.370239	0.0749333	0.221858	0.297453	-0.0781611	0.716586	0.437075	0.0327064	7.69119	4.00117	3.69003	0.311136
80164_at	80164	grey	0.415782	0.0433098	-0.409364	0.0469849	-0.389142	0.0601782	-0.428881	0.0365103	0.484651	0.016388	-0.454639	0.025614	4.07516	1.82304	2.25212	-0.429078
80194_at	80194	grey	-0.435446	0.0334362	0.595831	0.00212434	0.626541	0.00105369	0.536139	0.00692218	-0.458367	0.0242812	0.538551	0.00662643	13.9749	4.45623	9.51867	-5.06244
80206_at	80206	grey	-0.432306	0.0348796	0.450839	0.0270325	0.0708941	0.742018	0.56592	0.00394583	-0.354093	0.0895842	0.44148	0.0307959	6.12882	3.05116	3.07766	-0.0265046
80271_at	80271	grey	-0.273993	0.195116	0.385942	0.0625043	0.294273	0.162772	0.337031	0.10729	-0.403837	0.050342	0.373183	0.0724707	4.53234	2.31231	2.22003	0.0922856
8031_at	8031	grey	-0.36222	0.0819631	0.4845	0.0164265	0.376877	0.0694686	0.428657	0.0366188	-0.393902	0.0568426	0.549075	0.00545659	9.30411	4.09125	5.21286	-1.12161
80723_at	80723	grey	-0.461787	0.0231078	0.529138	0.00784357	0.418011	0.0420871	0.184697	0.387592	-0.31837	0.129471	0.602072	0.00185269	9.55882	3.04426	6.51457	-3.47031
80726_at	80726	grey	-0.422901	0.0395008	0.418462	0.0418431	0.397626	0.0543339	0.205844	0.334556	-0.413917	0.0443532	0.0951667	0.658245	4.94285	3.11649	1.82636	1.29013
80757_at	80757	grey	-0.265697	0.209529	0.454426	0.0256919	0.402283	0.0513182	0.431825	0.035105	-0.324399	0.12197	0.428293	0.0367958	4.81885	2.18714	2.63171	-0.444562
80821_at	80821	grey	-0.376268	0.0699568	0.385449	0.0628683	0.47552	0.0188489	-0.235334	0.268299	-0.228543	0.282754	0.283192	0.179941	9.92143	3.94109	5.98034	-2.03925
8087_at	8087	grey	0.402746	0.051026	-0.435083	0.0336009	-0.435636	0.0333504	-0.347637	0.0960057	0.290008	0.169239	-0.468294	0.0210025	5.18874	1.84025	3.34849	-1.50824
8089_at	8089	grey	0.443312	0.0300281	-0.523764	0.00861814	-0.270962	0.200302	-0.43819	0.0322143	0.530374	0.00767393	-0.303569	0.14928	5.73461	3.60314	2.13147	1.47168
81_at	81	grey	-0.305365	0.146769	0.543888	0.00600943	0.303225	0.149766	0.378199	0.068418	-0.510375	0.0108281	0.56368	0.00412368	8.10131	4.2863	3.81501	0.471286
8115_at	8115	grey	0.504781	0.0118804	-0.621563	0.00118634	-0.498481	0.0131651	-0.435821	0.033267	0.459719	0.0238118	-0.333883	0.110821	8.38981	4.32332	4.06649	0.256836
81472_at	81472	grey	0.460469	0.0235547	-0.579085	0.00302619	-0.406066	0.0489661	-0.380388	0.0667041	0.399433	0.0531476	-0.265672	0.209574	5.45868	4.05565	1.40303	2.65262
81553_at	81553	grey	0.34577	0.0979251	-0.570641	0.00359221	-0.388727	0.0604757	-0.240578	0.257466	0.334125	0.110546	-0.552066	0.00515757	9.75637	4.7525	5.00387	-0.251379
81579_at	81579	grey	0.461523	0.0231968	-0.604182	0.00176786	-0.326708	0.119184	-0.574468	0.00332548	0.404531	0.0499101	-0.572253	0.00347775	12.917	6.06213	6.85485	-0.792723
81605_at	81605	grey	-0.40603	0.0489884	0.537631	0.00673793	0.431006	0.0354919	0.630055	0.000967897	-0.643709	0.000689037	0.435892	0.033235	10.8697	3.63725	7.23242	-3.59516
81623_at	81623	grey	-0.467193	0.0213474	0.53972	0.00648701	0.611358	0.00150359	0.562039	0.0042582	-0.402412	0.0512368	0.332649	0.112228	9.69312	2.9649	6.72822	-3.76333
81688_at	81688	grey	0.473408	0.0194588	-0.427701	0.0370856	-0.536708	0.00685146	-0.239883	0.258886	0.534857	0.00708382	-0.445758	0.029027	9.43943	3.56219	5.87723	-2.31504
817_at	817	grey	0.24477	0.249012	-0.550855	0.00527697	-0.196905	0.356418	-0.566243	0.00392077	0.48415	0.0165158	-0.55548	0.00483328	10.8911	5.31119	5.57986	-0.268665
818_at	818	grey	-0.335256	0.109271	0.497226	0.0134341	0.568006	0.00378615	0.24519	0.248176	-0.477396	0.0183202	0.288999	0.170795	8.42823	3.7559	4.67233	-0.916434
81890_at	81890	grey	-0.33554	0.108953	0.452758	0.0263085	0.420058	0.0409885	0.469914	0.0205031	-0.447176	0.0284588	0.372664	0.0729004	4.90379	2.19869	2.70509	-0.506398
825_at	825	grey	-0.485892	0.0160748	0.553935	0.00497783	0.508601	0.0111531	0.299116	0.15564	-0.416607	0.0428539	0.405737	0.0491671	9.30402	4.8316	4.47242	0.359184
8328_at	8328	grey	0.455944	0.0251408	-0.495586	0.0137927	-0.420302	0.0408594	-0.329466	0.115917	0.484958	0.0163102	-0.423159	0.0393679	5.5121	2.93435	2.57775	0.356608
83551_at	83551	grey	-0.355767	0.0879728	0.421321	0.0403222	0.26045	0.219007	0.295272	0.161281	-0.230622	0.278277	0.193389	0.365243	2.9148	2.34909	0.565712	1.78338
83643_at	83643	grey	-0.278304	0.1879	0.36831	0.0765815	0.252968	0.233008	0.251434	0.23595	-0.540768	0.00636405	0.286337	0.174946	5.09921	2.84913	2.25008	0.599043
83656_at	83656	grey	-0.353259	0.0903952	0.565909	0.00394673	0.428171	0.0368553	0.339341	0.104753	-0.367754	0.0770609	0.488513	0.0154293	5.50868	2.86969	2.63899	0.230705
83850_at	83850	grey	-0.528566	0.00792325	0.42835	0.0367684	0.629905	0.000971452	0.147312	0.492136	-0.234965	0.269072	0.175523	0.412001	9.78005	3.04134	6.7387	-3.69736
83872_at	83872	grey	-0.330245	0.115006	0.377978	0.0685927	0.224789	0.290949	0.009458	0.965015	-0.507247	0.0114066	0.388032	0.0609773	7.30848	4.04415	3.26433	0.77982
83873_at	83873	grey	0.287921	0.172468	-0.440779	0.031094	-0.416608	0.0428532	-0.305437	0.146669	0.186524	0.382831	-0.483654	0.0166433	5.48146	2.01141	3.47005	-1.45864
83900_at	83900	grey	0.376915	0.0694388	-0.416959	0.0426609	-0.333922	0.110777	-0.210879	0.322603	0.330351	0.114882	-0.170543	0.425599	2.5284	1.80274	0.725659	1.07708
8396_at	8396	grey	-0.698134	0.000148623	0.62684	0.00104615	0.59514	0.00215639	0.530706	0.00762884	-0.509288	0.0110263	0.544949	0.00589264	12.6449	3.94619	8.69874	-4.75255
8399_at	8399	grey	-0.401824	0.0516097	0.441241	0.0308974	0.2736	0.195783	0.468775	0.020853	-0.377667	0.0688397	0.295856	0.160416	2.51239	1.50056	1.01183	0.488729
83992_at	83992	grey	0.448855	0.0277978	-0.333845	0.110864	-0.472559	0.0197084	-0.223889	0.292938	0.171801	0.42214	-0.198156	0.353309	2.96806	1.2442	1.72387	-0.479672
84061_at	84061	grey	0.503976	0.0120387	-0.612151	0.00147655	-0.26236	0.215524	-0.501246	0.012588	0.569376	0.00368423	-0.402556	0.0511459	11.2924	6.6275	4.66492	1.96259
84074_at	84074	grey	0.540139	0.00643758	-0.5397	0.00648935	-0.44236	0.0304253	-0.547788	0.00558959	0.48069	0.0174211	-0.248632	0.241387	6.45651	3.52027	2.93624	0.584025
84106_at	84106	grey	-0.264888	0.210973	0.497963	0.0132757	0.397642	0.0543232	0.561898	0.00426988	-0.574717	0.00330874	0.573025	0.00342399	9.40618	3.44753	5.95865	-2.51113
84173_at	84173	grey	-0.254304	0.230466	0.50985	0.0109234	0.492111	0.0145781	0.256916	0.225547	-0.45666	0.0248843	0.51895	0.00936507	8.64508	2.77523	5.86985	-3.09462
84174_at	84174	grey	0.32078	0.126434	-0.394311	0.0565628	-0.208858	0.327369	-0.555801	0.00480366	0.322616	0.124155	-0.378695	0.0680263	4.15233	1.99582	2.15651	-0.160685
84190_at	84190	grey	-0.534794	0.00709184	0.540022	0.00645135	0.55497	0.00488062	0.12362	0.564955	-0.451577	0.0267522	0.315447	0.133223	10.5101	4.99561	5.51446	-0.518852
84196_at	84196	grey	-0.59116	0.00234917	0.552008	0.00516326	0.627673	0.00102536	0.240842	0.256928	-0.380668	0.0664878	0.299282	0.155399	17.4437	7.73687	9.70681	-1.96994
8425_at	8425	grey	-0.409674	0.0468019	0.408121	0.0477239	0.51196	0.0105443	0.0149231	0.944823	-0.305501	0.14658	0.16932	0.428975	7.35829	3.39297	3.96533	-0.572359
84256_at	84256	grey	-0.447037	0.0285144	0.463421	0.0225639	0.226586	0.287007	0.212591	0.318599	-0.405441	0.0493488	0.498068	0.0132533	5.12204	2.35552	2.76652	-0.411
84274_at	84274	grey	-0.412114	0.0453816	0.566685	0.00388661	0.633397	0.000891963	0.669073	0.000350306	-0.505918	0.01166	0.415745	0.04333	16.6534	4.32751	12.3259	-7.99841
84281_at	84281	grey	0.368792	0.0761667	-0.442363	0.0304239	-0.500221	0.0127995	-0.11918	0.579116	0.254403	0.230277	-0.170332	0.426179	5.36949	2.19009	3.1794	-0.989307
84283_at	84283	grey	-0.330794	0.114367	0.483263	0.0167441	0.559942	0.00443537	0.184658	0.387694	-0.43107	0.0354615	0.446383	0.0287754	11.8735	4.93366	6.9398	-2.00614
84302_at	84302	grey	-0.597184	0.00206273	0.625827	0.00107189	0.388287	0.0607932	0.313114	0.136275	-0.445431	0.0291593	0.534549	0.00712307	8.0872	4.05351	4.03368	0.0198269
84307_at	84307	grey	-0.504172	0.012	0.512019	0.0105338	0.518213	0.00948395	0.467601	0.0212191	-0.256986	0.225416	0.0479635	0.823881	11.6036	4.93765	6.66598	-1.72833
84314_at	84314	grey	-0.491064	0.0148217	0.485878	0.0160784	0.477128	0.018395	0.468912	0.0208106	-0.240096	0.25845	0.0347504	0.871935	7.00874	3.44944	3.5593	-0.109856
84366_at	84366	grey	-0.290768	0.168073	0.412757	0.0450127	0.412719	0.0450345	0.260357	0.219176	-0.296889	0.158892	0.221319	0.298659	3.1023	1.66868	1.43362	0.23505
84419_at	84419	grey	0.405408	0.049369	-0.464891	0.0220831	-0.380192	0.0668563	-0.293505	0.163923	0.513968	0.0101937	-0.519055	0.0093482	6.52361	2.55198	3.97163	-1.41964
84440_at	84440	grey	-0.400464	0.0524805	0.512782	0.0103995	0.527709	0.00804366	0.378968	0.0678121	-0.335281	0.109243	0.500681	0.0127041	13.6077	6.16696	7.44074	-1.27378
84464_at	84464	grey	-0.33994	0.104103	0.447223	0.0284403	0.242401	0.253767	0.320108	0.127275	-0.210745	0.322917	0.532834	0.00734528	5.20942	2.33156	2.87786	-0.546303
84465_at	84465	grey	-0.537335	0.00677419	0.490967	0.0148445	0.327495	0.118245	0.253744	0.231529	-0.423205	0.0393441	0.358955	0.0849642	4.25964	2.89517	1.36447	1.5307
84502_at	84502	grey	0.308346	0.142665	-0.501182	0.0126011	-0.51052	0.0108018	-0.263915	0.212716	0.24168	0.255226	-0.386566	0.0620451	6.86838	3.31855	3.54983	-0.231284
84514_at	84514	grey	-0.583613	0.00275518	0.678028	0.000271677	0.602905	0.00181881	0.272816	0.197118	-0.549725	0.00539033	0.584401	0.00271019	17.5676	7.08282	10.4847	-3.40192
84518_at	84518	grey	-0.301887	0.15166	0.482676	0.0168966	0.203494	0.340222	0.387677	0.0612346	-0.472818	0.0196322	0.547195	0.00565182	5.79172	2.94438	2.84734	0.0970462
84643_at	84643	grey	-0.384829	0.0633288	0.4943	0.0140791	0.492549	0.014477	0.375212	0.0708102	-0.346264	0.0974147	0.266252	0.208543	4.69182	2.4638	2.22802	0.235773
84666_at	84666	grey	-0.208003	0.329398	0.451345	0.0268403	0.308396	0.142598	0.456995	0.024765	-0.333736	0.110987	0.395829	0.055533	5.80558	3.45827	2.3473	1.11097
84677_at	84677	grey	0.498407	0.0131808	-0.474096	0.0192583	-0.498505	0.01316	-0.251875	0.235102	0.225968	0.288359	-0.224433	0.291736	3.59247	1.83569	1.75678	0.0789129
84706_at	84706	grey	-0.271548	0.199292	0.406696	0.0485829	0.39062	0.0591267	0.232924	0.273373	-0.367901	0.0769338	0.437616	0.032467	6.24276	2.39454	3.84822	-1.45368
8479_at	8479	grey	-0.393338	0.0572298	0.453366	0.0260824	0.474266	0.0192093	0.496353	0.0136241	-0.301827	0.151746	0.377408	0.0690451	6.6239	2.68015	3.94375	-1.2636
84837_at	84837	grey	-0.461893	0.0230724	0.477517	0.0182866	0.603027	0.00181389	0.561955	0.00426516	-0.220933	0.299522	0.0587116	0.785232	13.2488	4.60719	8.64157	-4.03437
84850_at	84850	grey	0.467195	0.0213466	-0.483854	0.0165918	-0.56285	0.00419126	-0.230815	0.277863	0.270327	0.2014	-0.0769474	0.720814	7.09778	2.97296	4.12483	-1.15187
84878_at	84878	grey	-0.436861	0.0328016	0.565165	0.00400504	0.231699	0.275976	0.469084	0.0207575	-0.349489	0.0941293	0.717076	8.04e-05	13.5342	3.85776	9.67639	-5.81863
84935_at	84935	grey	-0.688482	0.000199703	0.493993	0.0141483	0.547898	0.0055781	0.449626	0.0274983	-0.297205	0.158427	0.236291	0.2663	5.92445	2.17349	3.75096	-1.57747
8497_at	8497	grey	-0.373709	0.0720377	0.473734	0.0193638	0.306229	0.14557	0.473433	0.0194516	-0.227449	0.285128	0.0817593	0.7041	4.0185	2.78565	1.23285	1.5528
84970_at	84970	grey	-0.368443	0.0764665	0.495262	0.0138643	0.571222	0.00355054	0.386165	0.0623393	-0.375904	0.0702505	0.400826	0.0522475	8.70924	2.44905	6.26018	-3.81113
84976_at	84976	grey	-0.298407	0.15667	0.443192	0.0300781	0.571344	0.00354189	0.0774036	0.719224	-0.422611	0.0396504	0.416178	0.0430906	8.62772	2.73469	5.89303	-3.15834
84988_at	84988	grey	-0.360576	0.083464	0.566034	0.00393699	0.539444	0.00651962	0.597068	0.00206796	-0.528417	0.00794396	0.479503	0.0177409	12.6994	4.54254	8.15688	-3.61434
85007_at	85007	grey	-0.659768	0.000452223	0.605058	0.00173359	0.60652	0.00167772	0.378538	0.0681506	-0.390174	0.0594424	0.38561	0.0627493	16.2085	7.81633	8.39213	-0.575796
85009_at	85009	grey	-0.347071	0.096585	0.504853	0.0118663	0.292972	0.164726	0.23853	0.261662	-0.522386	0.0088268	0.465247	0.021968	4.79149	2.65039	2.1411	0.509289
8515_at	8515	grey	-0.447332	0.0283969	0.440043	0.0314093	0.429305	0.036305	0.522131	0.00886577	-0.620646	0.00121228	0.37377	0.0719872	8.73918	2.57934	6.15983	-3.58049
8544_at	8544	grey	0.401662	0.0517128	-0.439122	0.0318073	-0.523327	0.00868389	-0.533997	0.00719399	0.191477	0.370093	-0.196614	0.357144	9.42607	2.65157	6.7745	-4.12294
85441_at	85441	grey	0.377856	0.0686893	-0.506867	0.0114785	-0.579778	0.00298331	-0.525361	0.00838169	0.473457	0.0194446	-0.331307	0.113773	8.9613	2.63956	6.32173	-3.68217
85569_at	85569	grey	0.248143	0.242343	-0.457397	0.0246225	-0.337449	0.106829	-0.448608	0.0278943	0.549836	0.00537918	-0.395101	0.0560251	4.71642	1.97165	2.74477	-0.773129
8557_at	8557	grey	-0.292302	0.165738	0.428186	0.036848	0.267226	0.20682	0.381351	0.0659611	-0.115102	0.592258	0.2596	0.220568	5.55248	4.32565	1.22682	3.09883
8600_at	8600	grey	0.514154	0.0101616	-0.484048	0.016542	-0.369505	0.0755573	-0.375733	0.0703883	0.470817	0.0202289	-0.295057	0.161602	6.86177	3.85362	3.00815	0.845468
8601_at	8601	grey	0.365461	0.0790644	-0.401092	0.0520767	-0.153656	0.473469	-0.405107	0.0495542	0.164922	0.441232	-0.254748	0.229624	1.86036	1.30624	0.554119	0.752119
8625_at	8625	grey	-0.329273	0.116144	0.488024	0.0155483	0.062132	0.773031	0.370756	0.0744967	-0.367512	0.0772711	0.522595	0.00879486	7.03172	3.32583	3.70589	-0.380066
8633_at	8633	grey	0.543051	0.00610283	-0.530978	0.00759211	-0.333694	0.111035	-0.506097	0.0116257	0.252782	0.233363	-0.38852	0.0606248	6.33201	3.8839	2.4481	1.4358
8638_at	8638	grey	0.309053	0.141705	-0.563155	0.00416628	-0.332137	0.112815	-0.500085	0.0128277	0.340508	0.103489	-0.449237	0.0276492	6.63267	3.90439	2.72828	1.1761
8646_at	8646	grey	-0.618542	0.00127364	0.755103	2e-05	0.593113	0.00225284	0.481808	0.0171245	-0.354361	0.0893245	0.412744	0.0450198	13.337	7.88094	5.4561	2.42484
8671_at	8671	grey	0.447869	0.0281844	-0.555927	0.00479209	-0.442715	0.0302766	-0.54151	0.0062781	0.538421	0.00664209	-0.479516	0.0177373	7.32274	3.20218	4.12056	-0.918385
8673_at	8673	grey	-0.455439	0.0253231	0.728986	5.33e-05	0.69552	0.000161182	0.708273	0.000107631	-0.677114	0.00027893	0.630668	0.000953583	26.777	7.57643	19.2005	-11.6241
8688_at	8688	grey	-0.337356	0.106931	0.512213	0.0104995	0.467588	0.0212229	0.206098	0.333945	-0.5098	0.0109326	0.406219	0.0488727	6.26871	3.40515	2.86357	0.541583
8694_at	8694	grey	-0.367534	0.0772521	0.473685	0.0193779	0.481136	0.0173024	0.153664	0.473446	-0.402143	0.0514072	0.495499	0.0138117	9.23933	3.84101	5.39832	-1.55731
8744_at	8744	grey	0.266905	0.207387	-0.549276	0.00543603	-0.39996	0.0528057	-0.310892	0.139227	0.559674	0.0044585	-0.45152	0.0267738	8.0216	3.9603	4.0613	-0.100996
8756_at	8756	grey	0.520615	0.00910086	-0.436273	0.0330642	-0.479923	0.0176272	-0.338948	0.105182	-0.0231665	0.914434	-0.0428607	0.842376	6.18909	3.33545	2.85365	0.481798
8763_at	8763	grey	0.298199	0.156974	-0.497298	0.0134186	-0.334237	0.11042	-0.428989	0.036458	0.699047	0.000144442	-0.331107	0.114005	9.87386	4.66785	5.20601	-0.538162
87769_at	87769	grey	-0.314084	0.135	0.561631	0.00429219	0.445931	0.0289572	0.330847	0.114306	-0.388416	0.0606995	0.562202	0.00424463	8.17918	3.62487	4.55431	-0.929445
8784_at	8784	grey	0.242494	0.25358	-0.474363	0.0191811	-0.251978	0.234903	-0.557687	0.00463287	0.319663	0.127834	-0.338105	0.106106	3.86702	2.04743	1.81959	0.227833
8823_at	8823	grey	-0.409539	0.0468819	0.497441	0.0133877	0.373254	0.0724124	0.312362	0.137269	-0.342161	0.101717	0.383587	0.0642596	3.64896	2.3097	1.33926	0.970444
8842_at	8842	grey	-0.416109	0.0431285	0.469412	0.0206567	0.539241	0.00654386	0.250397	0.237952	-0.589981	0.00240903	0.349386	0.0942331	6.63567	2.04217	4.5935	-2.55133
8854_at	8854	grey	0.308182	0.14289	-0.359795	0.0841837	-0.273075	0.196678	-0.328405	0.117166	0.254403	0.230277	-0.128781	0.548691	2.20603	1.55367	0.652358	0.901315
8857_at	8857	grey	-0.283016	0.180224	0.446389	0.0287732	0.445806	0.0290076	0.294667	0.162183	-0.340592	0.103399	0.140684	0.512023	3.61034	1.91261	1.69773	0.214883
8877_at	8877	grey	0.375169	0.0708451	-0.566383	0.0039099	-0.40081	0.0522575	-0.432046	0.0350013	0.516636	0.00974268	-0.547967	0.00557091	11.4314	4.84349	6.5879	-1.74441
8897_at	8897	grey	-0.171482	0.423016	0.447628	0.0282799	0.391853	0.0582604	0.548217	0.00554491	-0.512744	0.0104061	0.513229	0.0103215	6.3224	1.71593	4.60647	-2.89053
8910_at	8910	grey	-0.49146	0.0147292	0.557221	0.00467464	0.505622	0.0117171	0.635025	0.000856876	-0.195362	0.360276	0.189883	0.374165	12.1267	5.33397	6.79271	-1.45874
89790_at	89790	grey	-0.325431	0.120719	0.499794	0.0128884	0.356429	0.0873415	0.33537	0.109143	-0.626993	0.00104229	0.330801	0.114359	8.22847	4.90841	3.32006	1.58835
89866_at	89866	grey	-0.422697	0.0396063	0.541965	0.00622597	0.457993	0.0244122	0.317737	0.130276	-0.382683	0.0649431	0.315317	0.133393	5.09526	3.02928	2.06597	0.963311
8988_at	8988	grey	0.320094	0.127293	-0.379911	0.0670752	-0.328147	0.117471	-0.0278778	0.897115	0.227647	0.284696	-0.171823	0.422079	2.7057	1.92463	0.781077	1.14355
8997_at	8997	grey	-0.361388	0.0827204	0.379405	0.0674693	0.417203	0.0425269	0.0758824	0.724531	0.0467879	0.828134	0.15697	0.463863	5.24694	2.56981	2.67713	-0.107325
90060_at	90060	grey	-0.408443	0.0475318	0.555173	0.00486177	0.550087	0.00535386	0.278613	0.18739	-0.259716	0.220355	0.328517	0.117034	6.47479	3.18121	3.29358	-0.112368
90113_at	90113	grey	-0.346259	0.0974199	0.496677	0.0135533	0.393647	0.0570171	0.403301	0.0506769	-0.336826	0.107518	0.419615	0.0412243	3.3961	1.86181	1.53429	0.327515
90134_at	90134	grey	-0.337538	0.10673	0.643785	0.000687705	0.597563	0.00204577	0.543587	0.00604291	-0.536757	0.0068454	0.534924	0.0070753	12.7316	4.89455	7.83707	-2.94252
90161_at	90161	grey	-0.323113	0.123543	0.52666	0.00819321	0.317317	0.130813	0.331657	0.113368	-0.551089	0.00525367	0.592441	0.00228559	6.90908	2.90293	4.00615	-1.10322
9019_at	9019	grey	-0.335209	0.109323	0.415594	0.0434136	0.274538	0.194193	0.328225	0.117378	-0.202826	0.341844	0.636454	0.000827039	8.79372	2.25336	6.54036	-4.28701
90378_at	90378	grey	0.272488	0.19768	-0.428695	0.0366002	-0.387172	0.0616021	-0.331687	0.113333	0.43309	0.034515	-0.534655	0.00710955	5.32233	1.83675	3.48559	-1.64884
90417_at	90417	grey	-0.480718	0.0174137	0.405768	0.0491486	0.450799	0.0270479	0.0317238	0.88301	-0.156627	0.464852	0.281313	0.182974	3.87934	1.64643	2.23291	-0.586474
9050_at	9050	grey	-0.45467	0.0256027	0.501514	0.0125332	0.457732	0.0245041	0.323249	0.123377	-0.535827	0.00696121	0.320642	0.126606	6.16724	3.11762	3.04962	0.0680024
9061_at	9061	grey	-0.305188	0.147015	0.545312	0.00585317	0.47134	0.0200714	0.566712	0.00388455	-0.584535	0.00270259	0.56398	0.00409949	10.9714	3.78353	7.18791	-3.40438
90627_at	90627	grey	-0.29041	0.168622	0.398684	0.053637	0.271687	0.199053	-0.0522411	0.808446	-0.463937	0.0223942	0.283518	0.179419	5.98874	3.28714	2.7016	0.585544
9063_at	9063	grey	0.357675	0.0861626	-0.529873	0.00774227	-0.499247	0.0130032	-0.167189	0.434889	0.484379	0.0164572	-0.455641	0.02525	11.2139	4.64411	6.56984	-1.92572
90668_at	90668	grey	-0.432533	0.0347738	0.484883	0.016329	0.267565	0.206222	0.499938	0.0128582	-0.365194	0.0793008	0.311841	0.13796	4.41743	2.96718	1.45025	1.51693
9091_at	9091	grey	-0.34548	0.0982261	0.481223	0.0172791	0.252482	0.233936	0.270648	0.200845	-0.416455	0.0429377	0.513616	0.0102543	4.21356	2.29916	1.91439	0.384771
910_at	910	grey	0.493369	0.0142895	-0.473437	0.0194504	-0.516746	0.00972441	-0.307965	0.143185	0.246676	0.24523	-0.268392	0.204771	4.74987	2.24622	2.50365	-0.257424
9104_at	9104	grey	-0.567023	0.00386071	0.467265	0.0213246	0.28719	0.173609	0.392904	0.0575296	-0.156299	0.4658	0.198082	0.353493	3.19103	2.42375	0.767283	1.65647
911_at	911	grey	0.32161	0.1254	-0.501646	0.0125063	-0.40229	0.051314	-0.391111	0.0587805	0.685403	0.000218928	-0.564024	0.00409595	11.3335	3.34939	7.98408	-4.63469
91133_at	91133	grey	-0.43394	0.0341227	0.482024	0.0170675	0.481154	0.0172976	0.514224	0.0101496	-0.45627	0.0250238	0.423841	0.0390185	7.7769	2.88117	4.89573	-2.01456
91149_at	91149	grey	0.613413	0.00143443	-0.697603	0.0001511	-0.588285	0.00249742	-0.650804	0.000573747	0.511775	0.010577	-0.56871	0.00373348	17.1686	6.04335	11.1253	-5.08192
91181_at	91181	grey	-0.413654	0.0445024	0.381772	0.0656378	0.286537	0.174633	0.494279	0.0140839	-0.213031	0.317574	0.331806	0.113196	3.26266	1.51631	1.74635	-0.230039
9121_at	9121	grey	-0.505475	0.0117455	0.520452	0.00912641	0.347882	0.0957563	0.519329	0.00930436	-0.361278	0.0828205	0.473662	0.0193847	8.03251	4.24084	3.79166	0.449179
91252_at	91252	grey	-0.486185	0.0160016	0.532614	0.00737408	0.636288	0.000830471	0.0911114	0.671998	-0.534499	0.00712954	0.521712	0.00893022	18.2237	5.74463	12.4791	-6.73445
91298_at	91298	grey	0.368433	0.0764753	-0.532725	0.00735956	-0.403778	0.0503783	-0.523005	0.00873254	0.470004	0.0204754	-0.662516	0.000419748	12.081	3.58106	8.49996	-4.9189
9133_at	9133	grey	0.576103	0.00321676	-0.660773	0.00044011	-0.569074	0.00370645	-0.577683	0.00311455	0.400078	0.0527293	-0.559704	0.00445594	13.9463	5.3865	8.55976	-3.17327
9138_at	9138	grey	-0.396774	0.0548997	0.609834	0.00155669	0.50278	0.0122767	0.303807	0.148946	-0.432823	0.0346388	0.640565	0.000746179	14.8757	5.50306	9.37261	-3.86955
91408_at	91408	grey	0.339378	0.104713	-0.452841	0.0262775	-0.406681	0.048592	-0.39451	0.0564265	0.52605	0.00828123	-0.231469	0.276466	6.56865	3.49935	3.0693	0.430051
91450_at	91450	grey	-0.54165	0.00626198	0.480876	0.0173716	0.366064	0.0785344	0.363665	0.0806609	-0.208125	0.329108	0.182656	0.392951	3.54219	2.70034	0.841859	1.85848
9149_at	9149	grey	-0.408967	0.0472199	0.536932	0.00682382	0.296143	0.159992	0.402064	0.0514571	-0.413929	0.0443469	0.571695	0.00351698	7.84663	4.11928	3.72735	0.39193
91608_at	91608	grey	-0.252869	0.233198	0.469451	0.0206446	0.244244	0.250063	0.547645	0.00560456	-0.294498	0.162435	0.30449	0.147989	7.38631	5.23167	2.15464	3.07703
91612_at	91612	grey	-0.286286	0.175027	0.424645	0.0386095	0.416654	0.0428279	0.180237	0.399356	-0.576308	0.00320335	0.400282	0.0525979	6.68527	2.54949	4.13579	-1.5863
91749_at	91749	grey	0.376997	0.0693731	-0.636944	0.000817027	-0.468745	0.0208622	-0.562448	0.00422429	0.679831	0.000257855	-0.692994	0.000174186	16.0046	4.94033	11.0643	-6.12397
91750_at	91750	grey	0.501038	0.0126306	-0.529074	0.00785252	-0.556339	0.00475446	-0.444356	0.0295978	0.634592	0.000866084	-0.234597	0.269844	9.3322	3.50354	5.82865	-2.32511
91828_at	91828	grey	-0.297868	0.157457	0.49658	0.0135745	0.212108	0.319726	0.650308	0.000581235	-0.458196	0.024341	0.510837	0.0107447	12.5461	5.96118	6.58488	-0.623698
91875_at	91875	grey	-0.50197	0.0124402	0.610643	0.0015283	0.451007	0.0269684	0.176231	0.410088	-0.371804	0.0736167	0.361387	0.0827208	9.17336	5.3342	3.83917	1.49503
91947_at	91947	grey	0.388265	0.0608087	-0.507989	0.0112671	-0.211135	0.322003	-0.64026	0.00075194	0.604923	0.00173885	-0.547231	0.00564804	12.4179	3.38976	9.02814	-5.63838
9200_at	9200	grey	0.308231	0.142822	-0.392476	0.0578265	-0.313493	0.135776	-0.00364521	0.986513	0.369983	0.0751508	-0.286452	0.174766	3.54138	2.4905	1.05088	1.43962
92092_at	92092	grey	-0.491885	0.0146303	0.485181	0.0162537	0.296527	0.159425	0.193936	0.363862	-0.222258	0.29656	0.207051	0.331667	3.84973	3.0582	0.791525	2.26668
92126_at	92126	grey	0.39791	0.0541459	-0.447731	0.0282389	-0.347906	0.0957321	-0.461566	0.0231824	0.483641	0.0166465	-0.617406	0.00130783	8.85949	2.70633	6.15316	-3.44683
92293_at	92293	grey	-0.354219	0.0894617	0.471276	0.0200909	0.194507	0.362422	0.518183	0.00948875	-0.432958	0.0345762	0.364623	0.0798065	5.99787	4.29495	1.70292	2.59202
9231_at	9231	grey	-0.388015	0.0609893	0.515134	0.00999442	0.574621	0.00331516	0.388093	0.0609327	-0.288536	0.171512	0.497664	0.0133398	11.898	4.04453	7.8535	-3.80897
9254_at	9254	grey	-0.408123	0.0477233	0.478194	0.0180991	0.430767	0.035605	0.317937	0.130021	-0.234518	0.27001	0.247929	0.242764	3.15249	1.84463	1.30786	0.536768
9260_at	9260	grey	-0.499694	0.0129094	0.591317	0.00234133	0.492342	0.0145248	0.497481	0.0133791	-0.418821	0.0416501	0.545234	0.00586163	12.2256	5.43081	6.79476	-1.36396
9262_at	9262	grey	0.394624	0.0563492	-0.682739	0.00023685	-0.41474	0.0438905	-0.307613	0.143667	0.235624	0.267693	-0.512003	0.0105367	11.7434	6.75481	4.98864	1.76617
92659_at	92659	grey	-0.232042	0.275246	0.428004	0.0369373	0.156367	0.465604	0.43644	0.0329894	-0.467993	0.0210961	0.517141	0.00965916	9.87247	3.71553	6.15694	-2.44141
92935_at	92935	grey	0.328614	0.116919	-0.453422	0.0260616	-0.491074	0.0148193	-0.285359	0.17649	0.431969	0.0350375	-0.097281	0.651117	5.61977	2.54311	3.07666	-0.533542
92949_at	92949	grey	-0.60613	0.00169245	0.516909	0.00969746	0.638462	0.000786659	0.469021	0.0207772	-0.350118	0.0934984	0.190621	0.372276	12.1204	3.89716	8.22322	-4.32606
93010_at	93010	grey	0.436344	0.0330326	-0.436102	0.0331409	-0.40203	0.0514786	-0.212404	0.319033	0.340875	0.103093	-0.114868	0.593017	5.03326	2.98618	2.04708	0.939097
93129_at	93129	grey	-0.462783	0.0227751	0.481318	0.0172539	0.33602	0.108416	0.743402	3.15e-05	-0.56412	0.00408819	0.507802	0.011302	14.8398	3.60204	11.2378	-7.63577
9314_at	9314	grey	-0.531832	0.0074776	0.461747	0.0231213	0.556103	0.00477604	0.417314	0.0424665	-0.30248	0.150818	0.351842	0.0917855	8.6888	2.58259	6.10621	-3.52361
93166_at	93166	grey	0.49898	0.0130594	-0.488538	0.0154232	-0.573508	0.00339074	-0.135813	0.526885	0.116947	0.586296	-0.156263	0.465903	7.01142	2.43451	4.57691	-2.1424
93185_at	93185	grey	-0.546952	0.00567745	0.482952	0.0168249	0.404134	0.0501568	0.359567	0.0843956	-0.221394	0.29849	0.284894	0.177226	4.31694	2.76041	1.55653	1.20388
93233_at	93233	grey	-0.458651	0.0241818	0.470781	0.0202398	0.309151	0.141572	0.437097	0.0326968	-0.219008	0.303861	0.166047	0.438079	4.86156	3.92176	0.939797	2.98196
9333_at	9333	grey	0.392971	0.057483	-0.504685	0.0118992	-0.459992	0.023718	-0.126268	0.556583	0.308312	0.142712	-0.277813	0.188713	5.4898	3.29999	2.18981	1.11018
93474_at	93474	grey	0.22613	0.288006	-0.485955	0.016059	-0.33084	0.114313	-0.516198	0.00981554	0.687029	0.000208584	-0.601467	0.00187765	11.9261	3.04734	8.87877	-5.83143
93556_at	93556	grey	-0.514068	0.0101764	0.639787	0.00076095	0.336616	0.107751	0.486357	0.0159586	-0.516691	0.00973349	0.571768	0.00351184	9.73471	5.29596	4.43875	0.857203
9363_at	9363	grey	0.321798	0.125167	-0.620519	0.0012159	-0.384464	0.0636015	-0.59165	0.00232468	0.314397	0.13459	-0.543482	0.00605459	11.952	6.04044	5.91156	0.128872
93643_at	93643	grey	-0.466079	0.0217009	0.530628	0.00763939	0.489947	0.0150852	0.506026	0.0116392	-0.300785	0.153234	0.183527	0.390659	5.97436	2.91748	3.05688	-0.139401
93650_at	93650	grey	0.448285	0.0280208	-0.469812	0.0205343	-0.527693	0.00804595	-0.133339	0.534511	0.132069	0.538444	-0.262512	0.215247	8.56704	4.47088	4.09617	0.374708
93653_at	93653	grey	-0.42878	0.036559	0.58969	0.002424	0.309746	0.140768	0.661971	0.000426028	-0.359998	0.0839965	0.283902	0.178806	9.00836	4.95737	4.05099	0.906381
9369_at	9369	grey	-0.539324	0.00653388	0.501083	0.0126214	0.338534	0.105635	0.706781	0.00011296	-0.533946	0.00720051	0.213057	0.317514	9.9353	3.83467	6.10062	-2.26595
9370_at	9370	grey	-0.715071	8.6e-05	0.674558	0.000300102	0.585342	0.00265726	0.453541	0.0260177	-0.449433	0.0275729	0.45283	0.0262818	11.1172	6.06746	5.04971	1.01775
9374_at	9374	grey	-0.444468	0.0295516	0.484373	0.0164589	0.486207	0.0159962	0.156174	0.466162	-0.268704	0.204224	0.51683	0.00971054	8.15954	2.65521	5.50432	-2.84911
9397_at	9397	grey	0.558705	0.00454287	-0.460538	0.023531	-0.431125	0.0354355	-0.074323	0.729983	0.225978	0.288338	-0.0752272	0.726821	4.56838	2.72161	1.84677	0.874845
9399_at	9399	grey	-0.40513	0.0495401	0.632402	0.000914026	0.56892	0.00371785	0.414039	0.0442843	-0.634995	0.0008575	0.751273	2.33e-05	22.2151	5.66578	16.5493	-10.8835
9402_at	9402	grey	-0.246357	0.24586	0.469566	0.0206094	0.457335	0.0246444	0.371039	0.0742582	-0.662016	0.000425499	0.30119	0.152654	8.17612	3.35385	4.82228	-1.46843
94059_at	94059	grey	-0.587433	0.00254283	0.520589	0.00910502	0.459426	0.0239126	0.570216	0.00362284	-0.48051	0.0174694	0.417521	0.0423537	7.85409	3.29436	4.55972	-1.26536
94104_at	94104	grey	0.353766	0.0899012	-0.394591	0.0563717	-0.493081	0.0143553	-0.377077	0.0693092	0.105185	0.624735	-0.201677	0.344644	5.37985	1.84817	3.53168	-1.68351
94233_at	94233	grey	0.654316	0.000523142	-0.563989	0.00409874	-0.637428	0.000807234	-0.406567	0.0486611	0.41571	0.0433493	-0.374486	0.0714014	8.54712	3.0661	5.48102	-2.41492
9444_at	9444	grey	0.509399	0.011006	-0.45794	0.0244309	-0.462964	0.0227151	-0.286086	0.175341	0.17794	0.405488	-0.489383	0.0152199	7.47983	2.23542	5.24441	-3.00899
9467_at	9467	grey	0.330112	0.115161	-0.41637	0.0429843	-0.37639	0.0698594	-0.0646766	0.763987	-0.0311298	0.885187	-0.206192	0.33372	5.51881	2.81384	2.70497	0.108877
9496_at	9496	grey	-0.297788	0.157574	0.490153	0.0150365	0.226519	0.287155	0.464005	0.022372	-0.413165	0.0447798	0.410401	0.046375	6.87398	4.87989	1.99409	2.88581
9501_at	9501	grey	-0.479463	0.0177517	0.478523	0.0180084	0.362803	0.0814359	0.167244	0.434736	-0.162957	0.446768	0.567882	0.00379547	8.41654	4.08655	4.32999	-0.243438
9517_at	9517	grey	-0.472418	0.0197503	0.567265	0.00384219	0.56013	0.0044193	0.65928	0.000458215	-0.465879	0.0217649	0.543073	0.00610037	19.0614	4.8991	14.1623	-9.26319
9522_at	9522	grey	0.320414	0.126891	-0.500467	0.0127483	-0.546135	0.00576442	-0.393339	0.0572291	0.555175	0.00486159	-0.288926	0.170908	8.01408	3.37782	4.63625	-1.25843
9530_at	9530	grey	0.593198	0.00224871	-0.738339	3.8e-05	-0.651027	0.000570419	-0.651247	0.000567142	0.66385	0.00040473	-0.642924	0.000702938	27.2344	9.29024	17.9442	-8.65396
9536_at	9536	grey	0.432824	0.0346385	-0.650466	0.000578845	-0.630679	0.000953309	-0.336219	0.108193	0.521661	0.0089382	-0.554452	0.00492909	19.4736	6.79103	12.6826	-5.89153
9537_at	9537	grey	0.418916	0.0415985	-0.489062	0.0152968	-0.375267	0.0707651	-0.505778	0.0116869	0.350167	0.0934493	-0.230489	0.278562	4.96729	3.08551	1.88178	1.20372
9618_at	9618	grey	0.37083	0.0744344	-0.405367	0.0493946	-0.238395	0.26194	-0.115611	0.590612	0.442267	0.0304642	-0.429507	0.0362079	3.78435	1.40181	2.38255	-0.980741
9628_at	9628	grey	-0.518629	0.00941672	0.433967	0.0341102	0.233035	0.273138	0.312821	0.136661	-0.225076	0.290319	0.361428	0.0826838	2.49626	1.71879	0.777472	0.941317
9639_at	9639	grey	-0.362998	0.08126	0.497433	0.0133896	0.416952	0.0426646	0.421343	0.0403107	-0.49597	0.0137081	0.447383	0.0283769	7.99981	3.52121	4.4786	-0.957382
9640_at	9640	grey	-0.414205	0.0441911	0.59203	0.00230584	0.38013	0.0669042	0.291352	0.167181	-0.40034	0.0525599	0.395837	0.0555277	5.97767	3.99228	1.98539	2.00689
9644_at	9644	grey	0.470414	0.020351	-0.53667	0.00685619	-0.362573	0.0816441	-0.513218	0.0103234	0.149388	0.485987	-0.336311	0.108091	7.93809	5.21484	2.72325	2.49159
9649_at	9649	grey	-0.547633	0.00560577	0.586982	0.00256715	0.572831	0.00343747	0.377719	0.068798	-0.293182	0.164409	0.562267	0.00423925	11.6478	4.13103	7.51678	-3.38575
9659_at	9659	grey	-0.312336	0.137303	0.479168	0.0178321	0.597298	0.00205763	0.353035	0.0906141	-0.57234	0.00347163	0.323313	0.123298	10.1546	3.12843	7.02619	-3.89776
9674_at	9674	grey	-0.501407	0.0125549	0.480695	0.0174199	0.428245	0.0368193	0.103145	0.631501	-0.26173	0.216669	0.242184	0.254207	4.91841	2.95176	1.96665	0.985105
968_at	968	grey	0.513047	0.0103533	-0.501314	0.012574	-0.434691	0.033779	-0.4688	0.0208454	0.259091	0.221507	-0.24846	0.241723	7.17996	4.07757	3.10239	0.975181
9696_at	9696	grey	-0.329018	0.116443	0.584123	0.00272598	0.356795	0.0869935	0.321982	0.124939	-0.652205	0.000553074	0.474886	0.0190303	11.1941	6.15695	5.03715	1.1198
9710_at	9710	grey	-0.423886	0.0389953	0.502702	0.0122925	0.461364	0.0232504	0.451719	0.0266986	-0.326906	0.118947	0.589197	0.00244953	12.3863	3.71124	8.67509	-4.96385
9734_at	9734	grey	-0.439262	0.0317465	0.351242	0.092379	0.433554	0.0343001	0.41046	0.0463408	-0.41593	0.0432273	0.0974407	0.65058	4.82334	1.95664	2.8667	-0.910053
9735_at	9735	grey	-0.53445	0.00713581	0.647603	0.000623511	0.699008	0.000144619	0.486467	0.0159312	-0.731809	4.82e-05	0.440751	0.0311061	21.3831	6.76122	14.6218	-7.86062
974_at	974	grey	-0.338872	0.105265	0.500609	0.0127191	0.27106	0.200132	0.584123	0.00272597	-0.641276	0.000732906	0.474761	0.0190664	8.83651	3.36276	5.47376	-2.111
978_at	978	grey	-0.701778	0.000132548	0.785385	5.46e-06	0.496873	0.0135107	0.612328	0.0014706	-0.421613	0.0401694	0.50171	0.0124932	14.7791	9.26055	5.51857	3.74198
9780_at	9780	grey	-0.368953	0.076029	0.414282	0.0441475	0.588062	0.0025092	0.193356	0.365325	-0.371497	0.0738741	0.421186	0.0403934	7.82595	2.14377	5.68219	-3.53842
9839_at	9839	grey	0.380675	0.0664824	-0.618289	0.00128119	-0.511774	0.0105772	-0.613557	0.0014297	0.173017	0.418811	-0.403194	0.0507441	18.9844	8.27929	10.7051	-2.4258
9840_at	9840	grey	0.356459	0.0873125	-0.484144	0.0165175	-0.253098	0.23276	-0.444744	0.0294387	0.384341	0.0636935	-0.39797	0.0541066	4.40581	2.55608	1.84974	0.706344
9863_at	9863	grey	-0.521373	0.00898276	0.667782	0.000363131	0.49076	0.0148931	0.536295	0.00690273	-0.367854	0.0769745	0.374599	0.0713088	10.5465	6.0294	4.51705	1.51235
9865_at	9865	grey	-0.281921	0.181988	0.541092	0.00632638	0.502073	0.0124194	0.503134	0.0122059	-0.255301	0.22858	0.270189	0.201638	7.31157	3.17137	4.1402	-0.968836
9866_at	9866	grey	-0.658587	0.000466836	0.743708	3.11e-05	0.693038	0.00017395	0.429861	0.0360376	-0.469868	0.020517	0.503816	0.0120702	25.4974	11.3591	14.1383	-2.77923
9874_at	9874	grey	0.507813	0.0113	-0.526139	0.00826843	-0.339065	0.105054	-0.332774	0.112085	0.245151	0.248253	-0.212204	0.319501	4.0993	3.24939	0.849914	2.39948
9912_at	9912	grey	-0.625933	0.00106916	0.609471	0.00156956	0.55744	0.00465497	0.283374	0.179651	-0.37452	0.071373	0.551818	0.00518182	10.2967	3.8969	6.39981	-2.50292
9915_at	9915	grey	0.376341	0.0698982	-0.591289	0.00234272	-0.417234	0.0425103	-0.53853	0.006629	0.435596	0.0333685	-0.330319	0.114919	6.32888	3.5469	2.78198	0.764914
9920_at	9920	grey	0.472554	0.01971	-0.442005	0.0305744	-0.412812	0.0449815	-0.423148	0.0393735	0.419738	0.041159	-0.4027	0.0510552	5.2779	2.3534	2.9245	-0.571104
9923_at	9923	grey	-0.219433	0.3029	0.383471	0.0643469	0.275135	0.193187	0.033132	0.877854	-0.160419	0.453973	0.301409	0.152342	3.22109	1.86376	1.35733	0.506426
9942_at	9942	grey	-0.430593	0.035688	0.374842	0.0711105	0.247795	0.243027	0.14469	0.499958	-0.0505924	0.814387	0.211742	0.320581	1.19412	0.957459	0.236659	0.7208
9951_at	9951	grey	-0.290715	0.168155	0.514548	0.0100941	0.295099	0.16154	0.159005	0.458014	-0.296771	0.159066	0.445114	0.029288	5.92242	3.50435	2.41807	1.08628
9963_at	9963	grey	-0.374031	0.071773	0.302187	0.151235	0.424494	0.0386856	0.272034	0.198458	-0.259951	0.219923	0.152864	0.475778	1.84033	0.854293	0.986042	-0.131749
9972_at	9972	grey	0.289055	0.170707	-0.483298	0.0167351	-0.301746	0.151861	-0.39594	0.0554589	0.599835	0.00194642	-0.629881	0.000972009	10.2216	2.88608	7.33554	-4.44946
998_at	998	grey	0.541741	0.00625154	-0.504774	0.0118819	-0.661291	0.00043397	-0.363304	0.080985	0.413189	0.0447661	-0.182063	0.394516	10.0071	2.7305	7.27662	-4.54612
9982_at	9982	grey	-0.630452	0.0009586	0.728437	5.44e-05	0.639528	0.000765905	0.665673	0.000384952	-0.503339	0.012165	0.379326	0.0675316	21.7598	9.37066	12.3891	-3.01845
AFFX-HUMISGF3A/M97935_3_at	NA	grey	0.344221	0.09954	-0.474548	0.0191276	-0.426893	0.0374837	-0.451303	0.0268561	0.504856	0.0118658	-0.365249	0.0792522	7.87474	4.00012	3.87463	0.125493
AFFX-HUMRGE/M10098_5_at	NA	grey	0.337027	0.107296	-0.40049	0.0524635	-0.541335	0.00629828	-0.101076	0.638396	0.295811	0.160483	-0.198527	0.35239	6.87113	3.21576	3.65536	-0.439603
AFFX-HUMRGE/M10098_M_at	NA	grey	0.379773	0.0671824	-0.393925	0.0568263	-0.518905	0.00937228	-0.144317	0.501074	0.300605	0.153493	-0.118528	0.581211	5.35203	2.68666	2.66538	0.0212793
AFFX-M27830_5_at	NA	grey	0.372903	0.0727028	-0.435844	0.0332567	-0.353994	0.0896801	-0.23767	0.263438	0.282593	0.180905	-0.302847	0.150299	3.3754	2.30155	1.07385	1.2277
10004_at	10004	turquoise	-0.559755	0.00445155	0.496129	0.0136732	0.628087	0.00101519	0.230989	0.277492	-0.525077	0.00842327	0.370498	0.0747147	11.2461	6.2016	5.04448	1.15712
100127983_at	100127983	turquoise	0.290673	0.168219	-0.511431	0.0106383	-0.586222	0.00260857	-0.0671865	0.755096	0.432085	0.0349834	-0.291661	0.166711	11.9676	5.89312	6.07443	-0.181307
100130776_at	100130776	turquoise	0.395927	0.0554675	-0.639702	0.000762561	-0.61677	0.00132735	-0.284949	0.17714	0.259284	0.22115	-0.360934	0.0831359	15.108	7.61518	7.49278	0.122403
100130958_at	100130958	turquoise	-0.719207	7.49e-05	0.649569	0.000592532	0.703182	0.000126771	0.51479	0.0100528	-0.371909	0.0735289	0.212235	0.319429	16.2059	8.80442	7.40144	1.40298
100132677_at	100132677	turquoise	0.584684	0.0026942	-0.349273	0.0943468	-0.594443	0.00218915	-0.184797	0.387332	0.140209	0.513465	0.0444618	0.836564	6.50388	4.82627	1.67761	3.14865
10026_at	10026	turquoise	-0.356961	0.086836	0.420433	0.0407903	0.671211	0.000329931	0.137773	0.520879	-0.563321	0.00415279	0.40023	0.052631	14.8651	9.2746	5.59049	3.68411
100287482_at	100287482	turquoise	-0.538282	0.00665891	0.432335	0.034866	0.589586	0.00242938	0.247859	0.242901	-0.0375858	0.86158	0.121191	0.572684	7.75838	5.0293	2.72909	2.30021
100287569_at	100287569	turquoise	-0.572746	0.00344336	0.532983	0.0073257	0.624472	0.0011072	0.318834	0.128881	-0.268799	0.204058	-0.00794103	0.970623	10.4716	6.88864	3.58291	3.30574
100288413_at	100288413	turquoise	-0.527497	0.00807367	0.766538	1.25e-05	0.795047	3.45e-06	0.441796	0.0306625	-0.652713	0.000545749	0.666648	0.000374726	38.5254	19.7675	18.7579	1.00955
100289341_at	100289341	turquoise	-0.387793	0.0611501	0.41519	0.0436388	0.560454	0.00439159	0.388957	0.0603104	-0.383994	0.0639532	0.091873	0.669407	8.7535	5.43995	3.31355	2.1264
10049_at	10049	turquoise	0.407149	0.0483088	-0.453643	0.0259799	-0.630853	0.000949287	-0.508663	0.0111417	0.541009	0.00633598	-0.337854	0.106381	12.1468	6.86839	5.27842	1.58998
100505549_at	100505549	turquoise	-0.461249	0.0232894	0.674524	0.000300393	0.666765	0.000373521	0.1875	0.380302	-0.393589	0.057057	0.522904	0.00874788	22.1932	11.2196	10.9737	0.245892
100505668_at	100505668	turquoise	-0.553099	0.00505762	0.452911	0.0262513	0.616851	0.00132484	0.336901	0.107435	-0.476366	0.0186089	0.269497	0.202841	8.94798	5.92667	3.02131	2.90535
100505880_at	100505880	turquoise	-0.448951	0.0277605	0.436616	0.0329108	0.427062	0.0374003	0.547976	0.00556999	-0.0910621	0.672166	0.0470927	0.827031	8.8265	3.6558	5.1707	-1.5149
100506029_at	100506029	turquoise	-0.601708	0.0018677	0.630244	0.000963457	0.81919	9.82e-07	0.297079	0.158612	-0.606292	0.0016863	0.333244	0.111548	29.2092	20.566	8.6432	11.9228
100506113_at	100506113	turquoise	-0.402629	0.0510997	0.480915	0.0173611	0.686919	0.000209272	0.280171	0.184832	-0.417746	0.0422309	0.424334	0.0387671	12.349	8.41223	3.93673	4.47551
100507006_at	100507006	turquoise	-0.736773	4.03e-05	0.749594	2.48e-05	0.856776	9.1e-08	0.658396	0.000469238	-0.553233	0.00504479	0.341028	0.102929	38.1954	25.0367	13.1586	11.8781
100507186_at	100507186	turquoise	-0.403298	0.0506786	0.539348	0.00653104	0.733264	4.58e-05	0.38303	0.0646802	-0.49837	0.0131888	0.421483	0.0402376	15.8944	10.8546	5.03978	5.81485
100507253_at	100507253	turquoise	-0.565749	0.00395916	0.688883	0.000197308	0.818694	1.01e-06	0.567996	0.0037869	-0.470095	0.0204478	0.449562	0.027523	30.9154	20.0713	10.8441	9.22718
100507283_at	100507283	turquoise	-0.449346	0.027607	0.566284	0.00391754	0.688793	0.000197846	0.367705	0.0771037	-0.435364	0.0334733	0.195318	0.360385	13.9305	8.77696	5.15353	3.62342
100507568_at	100507568	turquoise	-0.564068	0.00409238	0.69661	0.000155835	0.812859	1.39e-06	0.671989	0.000322776	-0.502657	0.0123015	0.41447	0.0440417	34.5797	21.6104	12.9693	8.64107
100507619_at	100507619	turquoise	-0.572121	0.00348697	0.493823	0.0141866	0.675808	0.000289577	0.481961	0.017084	-0.276613	0.190708	-0.0390409	0.856274	18.3974	12.3806	6.01671	6.36393
10083_at	10083	turquoise	-0.536889	0.00682905	0.518656	0.00941232	0.61578	0.00135818	0.581375	0.00288648	-0.330543	0.114658	0.0714756	0.739973	13.9158	8.02753	5.8883	2.13923
10123_at	10123	turquoise	0.536879	0.00683027	-0.690648	0.00018707	-0.67801	0.00027182	-0.190931	0.371485	0.276852	0.19031	-0.490106	0.0150475	23.449	12.4372	11.0118	1.42549
10130_at	10130	turquoise	0.620533	0.0012155	-0.453763	0.0259355	-0.566834	0.00387518	-0.0742347	0.730293	0.392043	0.0581276	-0.0257364	0.904982	12.5483	7.79381	4.75446	3.03935
10133_at	10133	turquoise	0.377773	0.068755	-0.544944	0.00589325	-0.540128	0.00643886	-0.098867	0.645789	0.172606	0.419935	-0.390865	0.0589534	11.5659	5.48942	6.07651	-0.587086
10140_at	10140	turquoise	0.405917	0.0490574	-0.401012	0.0521282	-0.553203	0.00504764	-0.11948	0.578156	0.44648	0.0287366	-0.293295	0.164239	7.66263	4.67364	2.98899	1.68466
10149_at	10149	turquoise	-0.563424	0.00414436	0.638177	0.000792285	0.658123	0.000472693	0.475738	0.0187868	-0.444244	0.0296434	0.592549	0.0022803	20.8405	8.55511	12.2854	-3.73026
10171_at	10171	turquoise	-0.549312	0.00543234	0.558952	0.00452124	0.583586	0.00275673	0.58505	0.00267358	-0.536529	0.00687368	0.586459	0.00259562	15.5674	4.98442	10.583	-5.59859
10202_at	10202	turquoise	-0.323182	0.123458	0.450974	0.0269811	0.634401	0.000870186	0.267855	0.205712	-0.324206	0.122206	0.13268	0.53655	13.2424	10.1295	3.11283	7.01669
10266_at	10266	turquoise	-0.392346	0.0579169	0.478361	0.0180531	0.566171	0.00392629	0.438844	0.0319281	-0.13125	0.540988	0.264243	0.212127	10.9259	5.2772	5.6487	-0.371496
10278_at	10278	turquoise	-0.414031	0.0442889	0.368066	0.0767913	0.621879	0.00117751	0.434521	0.0338567	-0.18051	0.39863	0.236996	0.264835	10.0116	6.79188	3.21967	3.57221
10322_at	10322	turquoise	-0.511899	0.0105551	0.561342	0.00431642	0.653118	0.00053995	0.322614	0.124158	-0.194374	0.362757	0.453638	0.0259819	18.1134	10.9269	7.1865	3.74043
1033_at	1033	turquoise	-0.390087	0.0595043	0.485898	0.0160734	0.698221	0.00014822	0.307553	0.14375	-0.246752	0.245078	0.410689	0.0462069	18.9923	12.7566	6.23572	6.52092
10333_at	10333	turquoise	-0.593599	0.00222939	0.672711	0.000316261	0.823964	7.49e-07	0.442239	0.030476	-0.515333	0.00996071	0.161068	0.452127	31.4677	23.375	8.09264	15.2824
10440_at	10440	turquoise	0.717752	7.86e-05	-0.669604	0.00034515	-0.78071	6.76e-06	-0.545054	0.00588126	0.777561	7.79e-06	-0.454679	0.0255994	29.5459	17.8155	11.7304	6.0851
10451_at	10451	turquoise	-0.580439	0.0029429	0.682155	0.000240943	0.8481	1.67e-07	0.306366	0.145382	-0.506262	0.0115939	0.35131	0.0923121	32.0963	24.4231	7.67319	16.7499
10480_at	10480	turquoise	0.499597	0.0129296	-0.612961	0.0014494	-0.732447	4.71e-05	-0.193365	0.365304	0.583482	0.00276272	-0.438347	0.0321455	21.2736	14.132	7.1416	6.99042
10521_at	10521	turquoise	-0.566336	0.00391358	0.523491	0.00865913	0.682034	0.000241802	0.328785	0.116717	-0.465811	0.0217866	0.175026	0.413348	13.8824	9.18789	4.69453	4.49336
10528_at	10528	turquoise	0.564776	0.00403584	-0.466603	0.0215339	-0.644065	0.000682798	-0.485192	0.0162509	0.638922	0.00077765	-0.398709	0.0536205	15.1355	9.68835	5.4471	4.24125
10576_at	10576	turquoise	0.446116	0.0288828	-0.459732	0.0238071	-0.641721	0.000724708	-0.386983	0.0617396	0.686243	0.000213534	-0.223319	0.2942	16.2338	9.92625	6.30755	3.6187
10595_at	10595	turquoise	-0.297622	0.157817	0.51831	0.0094683	0.610738	0.001525	0.435219	0.033539	-0.246899	0.24479	0.355286	0.0884335	12.6446	6.2512	6.39345	-0.14225
10627_at	10627	turquoise	0.372231	0.0732603	-0.471515	0.020019	-0.626537	0.00105379	-0.504804	0.011876	0.622717	0.00115437	-0.278242	0.188002	13.074	7.63362	5.44039	2.19323
10669_at	10669	turquoise	-0.392994	0.0574675	0.43754	0.0325004	0.760423	1.61e-05	0.320192	0.127169	-0.410386	0.0463841	0.227214	0.285639	19.8794	17.1714	2.70802	14.4634
10717_at	10717	turquoise	-0.457035	0.0247507	0.531893	0.00746949	0.625993	0.00106763	0.43066	0.0356557	-0.512764	0.0104026	0.0602382	0.77978	13.0501	7.57399	5.4761	2.09789
10730_at	10730	turquoise	0.754747	2.03e-05	-0.794107	3.62e-06	-0.789596	4.49e-06	-0.675137	0.000295185	0.721356	6.96e-05	-0.543892	0.00600893	32.3919	15.9458	16.4461	-0.500324
10758_at	10758	turquoise	-0.478551	0.0180008	0.486487	0.0159264	0.617173	0.00131495	0.592975	0.00225955	-0.421469	0.0402448	0.419202	0.0414455	14.8858	7.56738	7.31838	0.248998
10817_at	10817	turquoise	-0.48406	0.0165388	0.734239	4.42e-05	0.622615	0.00115716	0.404715	0.0497962	-0.431799	0.0351175	0.622869	0.00115021	19.8742	7.01554	12.8586	-5.84307
10845_at	10845	turquoise	0.31173	0.138109	-0.431869	0.0350846	-0.653972	0.000527918	-0.293715	0.163608	0.596453	0.00209584	-0.361941	0.0822171	14.0484	9.84815	4.20026	5.64788
10855_at	10855	turquoise	-0.652437	0.000549721	0.487809	0.0156007	0.676883	0.000280787	0.405032	0.0496006	-0.151691	0.479213	0.119585	0.577818	14.1265	9.71965	4.40685	5.3128
10894_at	10894	turquoise	-0.511875	0.0105593	0.6306	0.00095515	0.73846	3.79e-05	0.61476	0.0013906	-0.387996	0.0610033	0.456356	0.0249929	29.9037	16.211	13.6927	2.51828
10903_at	10903	turquoise	-0.609572	0.00156596	0.568424	0.00375478	0.799671	2.75e-06	0.417868	0.0421648	-0.582044	0.00284665	0.280067	0.185002	28.3693	20.6812	7.68814	12.993
10952_at	10952	turquoise	0.520724	0.00908386	-0.442207	0.0304895	-0.759162	1.7e-05	-0.141759	0.508773	0.621917	0.00117645	-0.308956	0.141836	23.1234	17.8057	5.31763	12.4881
10956_at	10956	turquoise	-0.526136	0.00826883	0.43834	0.0321485	0.578526	0.00306121	0.460048	0.0236988	-0.678405	0.000268735	0.486178	0.0160034	13.9366	6.61492	7.32171	-0.706787
10959_at	10959	turquoise	0.462125	0.0229947	-0.561083	0.0043382	-0.694701	0.000165302	-0.215577	0.311687	0.600058	0.00193691	-0.329612	0.115745	20.6219	10.9741	9.6478	1.3263
1101_at	1101	turquoise	-0.598627	0.00199871	0.626287	0.00106014	0.842401	2.43e-07	0.30866	0.142238	-0.445704	0.0290488	0.203681	0.339769	29.9612	24.8048	5.1564	19.6484
11030_at	11030	turquoise	0.571121	0.00355776	-0.727696	5.58e-05	-0.700403	0.000138423	-0.386264	0.0622669	0.283517	0.179421	-0.484134	0.01652	26.064	13.2369	12.8271	0.409849
1107_at	1107	turquoise	-0.55052	0.00531035	0.630413	0.000959525	0.504795	0.0118778	0.509602	0.0109688	-0.695339	0.000162084	0.718391	7.7e-05	21.0702	3.49151	17.5787	-14.0872
11094_at	11094	turquoise	-0.270992	0.200249	0.512051	0.0105282	0.571176	0.00355388	0.467418	0.0212764	-0.328931	0.116546	0.399468	0.0531251	10.5914	4.56346	6.02794	-1.46448
11117_at	11117	turquoise	0.577162	0.00314796	-0.54536	0.00584795	-0.549679	0.00539508	-0.587167	0.00255714	0.317989	0.129954	-0.0770066	0.720608	13.4432	5.76558	7.67758	-1.912
11136_at	11136	turquoise	-0.573588	0.00338528	0.582835	0.00280026	0.64452	0.000674923	0.312087	0.137633	-0.260473	0.218964	0.429573	0.0361759	12.2612	6.8448	5.41644	1.42836
11153_at	11153	turquoise	0.651889	0.000557687	-0.519273	0.00931327	-0.643845	0.000686646	-0.541039	0.00633251	0.315325	0.133381	-0.351793	0.091834	16.5813	8.68073	7.90055	0.780175
11172_at	11172	turquoise	0.484727	0.0163688	-0.435292	0.0335061	-0.573966	0.00335949	-0.0937197	0.66314	0.470609	0.0202918	-0.27382	0.195409	11.5108	6.21072	5.30011	0.910611
1119_at	1119	turquoise	0.634496	0.000868133	-0.602168	0.00184875	-0.635391	0.000849138	-0.347098	0.096557	0.726173	5.89e-05	-0.532841	0.00734431	21.2684	8.58193	12.6865	-4.10456
11196_at	11196	turquoise	0.593929	0.00221359	-0.597651	0.00204183	-0.694683	0.000165391	-0.474421	0.0191643	0.64254	0.000709826	-0.385585	0.0627677	19.4096	10.0722	9.33739	0.734823
11231_at	11231	turquoise	0.444906	0.0293729	-0.653584	0.000533356	-0.637426	0.000807275	-0.514518	0.0100993	0.483057	0.0167975	-0.561426	0.00430937	15.2467	6.02703	9.21964	-3.19261
[truncated: 636 more rows]
